# Supplementary material for: Tetanus insensitive VAMP2 differentially restores synaptic and dense core vesicle fusion in tetanus neurotoxin treated neurons
Source: Sci Rep. 2020 Jul 2;10:10913. doi: 10.1038/s41598-020-67988-2 (PMC7331729; doi:10.1038/s41598-020-67988-2)
Supplement: Supplementary file 2 — Supplementary file2 (BIB 125 kb) [file 41598_2020_67988_MOESM2_ESM.bib]

Automatically generated by Mendeley Desktop 1.19.5
Any changes to this file will be lost if it is regenerated by Mendeley.

BibTeX export options can be customized via Preferences -> BibTeX in Mendeley Desktop

@article{Han2004,
abstract = {The fusion pore of regulated exocytosis is a channel that connects and spans the vesicle and plasma membranes. The molecular composition of this important intermediate structure of exocytosis is unknown. Here, we found that mutations of some residues within the transmembrane segment of syntaxin (Syx), a plasma membrane protein essential for exocytosis, altered neurotransmitter flux through fusion pores and altered pore conductance. The residues that influenced fusion-pore flux lay along one face of an $\alpha$-helical model. Thus, the fusion pore is formed at least in part by a circular arrangement of 5 to 8 Syx transmembrane segments in the plasma membrane.},
author = {Han, Xue and Wang, Chih Tien and Bai, Jihong and Chapman, Edwin R. and Jackson, Meyer B.},
doi = {10.1126/science.1095801},
file = {:Users/reinhoogstraaten/Library/Application Support/Mendeley Desktop/Downloaded/Han et al. - 2004 - Transmembrane segments of syntaxin line the fusion pore of Ca2-triggered exocytosis.pdf:pdf},
issn = {00368075},
journal = {Science},
month = {apr},
number = {5668},
pages = {289--292},
pmid = {15016962},
publisher = {American Association for the Advancement of Science},
title = {{Transmembrane Segments of Syntaxin Line the Fusion Pore of Ca 2+-Triggered Exocytosis}},
url = {http://www.ncbi.nlm.nih.gov/pubmed/15016962},
volume = {304},
year = {2004}
}
@article{Zhao2011a,
abstract = {Stimulus-induced exocytosis of large dense-core vesicles (LDCVs) leads to discharge of neuropeptides and fusion of LDCV membranes with the plasma membrane. However, the contribution of LDCVs to the properties of the neuronal membrane remains largely unclear. The present study found that LDCVs were associated with multiple receptors, channels and signaling molecules, suggesting that neuronal sensitivity is modulated by an LDCV-mediated mechanism. Liquid chromatography-mass spectrometry combined with immunoblotting of subcellular fractions identified 298 proteins in LDCV membranes purified from the dorsal spinal cord, including G-protein-coupled receptors, G-proteins and other signaling molecules, ion channels and trafficking-related proteins. Morphological assays showed that $\delta$-opioid receptor 1 (DOR1), Β2 adrenergic receptor (AR), G $\alpha$i2, voltage-gated calcium channel $\alpha$2$\delta$1 subunit and P2X purinoceptor 2 were localized in substance P (SP)-positive LDCVs in small-diameter dorsal root ganglion neurons, whereas Β1 AR, Wnt receptor frizzled 8 and dishevelled 1 were present in SP-negative LDCVs. Furthermore, DOR1/G $\alpha$i2 /G Β1$\gamma$5 /phospholipase C Β2 complexes were associated with LDCVs. Blockade of the DOR1/G $\alpha$i2 interaction largely abolished the LDCV localization of G $\alpha$i2 and impaired stimulation-induced surface expression of G $\alpha$i2. Thus, LDCVs serve as carriers of receptors, ion channels and preassembled receptor signaling complexes, enabling a rapid, activity-dependent modulation of neuronal sensitivity. {\textcopyright} 2011 IBCB, SIBS, CAS All rights reserved.},
author = {Zhao, Bo and Wang, Hai Bo and Lu, Ying Jin and Hu, Jian Wen and Bao, Lan and Zhang, Xu},
doi = {10.1038/cr.2011.29},
file = {:Users/reinhoogstraaten/Library/Application Support/Mendeley Desktop/Downloaded/Zhao et al. - 2011 - Transport of receptors , receptor signaling complexes and ion channels via neuropeptide-secretory vesicles.pdf:pdf},
issn = {10010602},
journal = {Cell Research},
keywords = {Ca2+ channels,G-protein-coupled receptors,Wnt receptors,dorsal root ganglion,large dense-core vesicles,spinal cord},
number = {5},
pages = {741--753},
publisher = {Nature Publishing Group},
title = {{Transport of receptors, receptor signaling complexes and ion channels via neuropeptide-secretory vesicles}},
url = {http://dx.doi.org/10.1038/cr.2011.29},
volume = {21},
year = {2011}
}
@article{Osen-Sand1996a,
abstract = {We have used the proteolytic properties of botulinum and tetanus neurotoxins (BoNT, TeNT) to cleave three proteins of the membrane fusion machinery, SNAP-25, VAMP/synaptobrevin, and syntaxin, in developing and differentiated rat central neurons in vitro. Then, we have studied the capacity of neurons to extend neurites, make synapses, and release neurotransmitters. All the toxins showed the expected specificity with the exception that BoNT/C cleaved SNAP-25 in addition to syntaxin and induced rapid neuronal death. In developing neurons, cleavage of SNAP-25 with BoNT/A inhibited axonal growth and prevented synapse formation. In contrast, cleavage of VAMP with TeNT or BoNT/B had no effects on neurite extension and synaptogenesis. All the toxins tested inhibited transmitter release in differentiated neurons, and cleavage of VAMP resulted in the strongest inhibition. These data indicate that SNAP-25 is involved in vesicle fusion for membrane expansion and transmitter release, whereas VAMP is selectively involved in transmitter release. In addition, our results support the hypothesis that synaptic activity is not essential for synapse formation in vitro.},
author = {Osen-Sand, Astrid and Staple, Julie K. and Naldi, Ezio and Schiavo, Giampietro and Rossetto, Ornella and Petitpierre, Sylvie and Malgaroli, Antonio and Montecucco, Cesare and Catsicas, Stefan},
doi = {10.1002/(SICI)1096-9861(19960401)367:2<222::AID-CNE5>3.0.CO;2-7},
file = {:Users/reinhoogstraaten/Library/Application Support/Mendeley Desktop/Downloaded/Osen-Sand et al. - 1996 - Common and distinct fusion proteins in axonal growth and transmitter release.pdf:pdf},
issn = {00219967},
journal = {Journal of Comparative Neurology},
keywords = {SNAP-25,VAMP,clostridial neurotoxins,rat,syntaxin},
month = {apr},
number = {2},
pages = {222--234},
publisher = {John Wiley {\&} Sons, Ltd},
title = {{Common and distinct fusion proteins in axonal growth and transmitter release}},
url = {http://doi.wiley.com/10.1002/{\%}28SICI{\%}291096-9861{\%}2819960401{\%}29367{\%}3A2{\%}3C222{\%}3A{\%}3AAID-CNE5{\%}3E3.0.CO{\%}3B2-7},
volume = {367},
year = {1996}
}
@article{VandeBospoort2012,
abstract = {Neuronal dense-core vesicles (DCVs) contain diverse cargo crucial for brain development and function, but the mechanisms that control their release are largely unknown. We quantified activity-dependent DCV release in hippocampal neurons at single vesicle resolution. DCVs fused preferentially at synaptic terminals. DCVs also fused at extrasynaptic sites but only after prolonged stimulation. In munc13-1/2-null mutant neurons, synaptic DCV release was reduced but not abolished, and synaptic preference was lost. The remaining fusion required prolonged stimulation, similar to extrasynaptic fusion in wild-type neurons. Conversely, Munc13-1 overexpression (M13OE) promoted extrasynaptic DCV release, also without prolonged stimulation. Thus, Munc13-1/2 facilitate DCV fusion but, unlike for synaptic vesicles, are not essential for DCV release, and M13OE is sufficient to produce efficient DCV release extrasynaptically.},
author = {van de Bospoort, Rhea and Farina, Margherita and Schmitz, Sabine K. and de Jong, Arthur and de Wit, Heidi and Verhage, Matthijs and Toonen, Ruud F.},
doi = {10.1083/jcb.201208024},
file = {:Users/reinhoogstraaten/Library/Application Support/Mendeley Desktop/Downloaded/van de Bospoort et al. - 2012 - Munc13 controls the location and efficiency of dense-core vesicle release in neurons.pdf:pdf},
issn = {00219525},
journal = {Journal of Cell Biology},
month = {dec},
number = {6},
pages = {883--891},
pmid = {23229896},
publisher = {Rockefeller University Press},
title = {{Munc13 controls the location and efficiency of dense-core vesicle release in neurons}},
url = {http://www.ncbi.nlm.nih.gov/pubmed/23229896 http://www.pubmedcentral.nih.gov/articlerender.fcgi?artid=PMC3518216},
volume = {199},
year = {2012}
}
@article{Raptis2005,
abstract = {The synaptobrevin/vesicle-associated membrane protein (VAMP) family of proteins, which are essential for neurotransmitter release, are the vesicle donor soluble N-ethylmaleimide-sensitive factor attachment protein (SNAP) receptor (SNARE) proteins first described in synaptic vesicles at nerve terminals. Two synaptobrevin/VAMP isoforms are involved in calcium-dependent synaptic vesicle exocytosis, synaptobrevin/VAMP 1 and synaptobrevin/VAMP 2. However, the functional significance of these two highly homologous isoforms remains to be elucidated. Here, we used immunohistochemical, immunofluorescence and confocal microscope techniques to localize the two synaptobrevin/VAMP isoforms in rat brain areas, particularly in nerve terminals. Our results show that the two isoforms are present in the rat central nervous system and that their expression overlaps in some areas. However, a distinct distribution pattern was detected. Synaptobrevin/VAMP 2 is the most abundant isoform in the rat brain and is widely distributed. Although synaptobrevin/VAMP 1 is less abundant, it is the main isoform in particular brain areas (e.g. zona incerta at the subthalamus or nerve terminals surrounding thalamic neurons). The colocalization of synaptophysin with synaptobrevin/VAMP 1 demonstrates the presence of this isoform in subsets of nerve terminals. These results indicate that each synaptic vesicle donor SNARE protein isoform could have a specialized role in the neurosecretory process. {\textcopyright} 2005 Elsevier B.V. All rights reserved.},
author = {Raptis, Adriana and Torrej{\'{o}}n-Escribano, Benjam{\'{i}}n and {G{\'{o}}mez De Aranda}, Inmaculada and Blasi, Juan},
doi = {10.1016/j.jchemneu.2005.08.002},
issn = {08910618},
journal = {Journal of Chemical Neuroanatomy},
keywords = {Hippocampus,Immunofluorescence,SNAP25,SNARE proteins,Syntaxin},
month = {dec},
number = {4},
pages = {201--211},
publisher = {Elsevier},
title = {{Distribution of synaptobrevin/VAMP 1 and 2 in rat brain}},
url = {https://www.sciencedirect.com/science/article/pii/S0891061805000864},
volume = {30},
year = {2005}
}
@article{Urbe1998a,
abstract = {The biogenesis of secretory granules embodies several morphological and biochemical changes. In particular, in neuroendocrine cells maturation of secretory granules is characterized by an increase in size which has been proposed to reflect homotypic fusion of immature secretory granules (ISGs). Here we describe an assay that provides the first biochemical evidence for such a fusion event and allows us to analyze its regulation. The assay reconstitutes homotypic fusion between one population of ISGs containing a [35S]sulfatelabeled substrate, secretogranin II (SgII), and a second population containing the prohormone convertase PC2. Both substrate and enzyme are targeted exclusively to ISGs. Fusion is measured by quantification of a clearage product of SgII produced by PC2. With this assay we show that fusion only occurs between ISGs and not between ISGs and MSGs, is temperature dependent, and requires ATP and GTP and cytosolic proteins. NSF (N- ethylmaleimide-sensitive fusion protein) is amongst the cytosolic proteins required, whereas we could not detect a requirement for p97. The ability to reconstitute ISG fusion in a cell-free assay is an important advance towards the identification of molecules involved in the maturation of secretory granules and will increase our understanding of this process.},
author = {Urb{\'{e}}, Sylvie and Page, Lesley J. and Tooze, Sharon A.},
doi = {10.1083/jcb.143.7.1831},
file = {:Users/reinhoogstraaten/Library/Application Support/Mendeley Desktop/Downloaded/Urb{\'{e}}, Page, Tooze - 1998 - Homotypic fusion of immature secretory granules during maturation in a cell-free assay.pdf:pdf},
issn = {00219525},
journal = {Journal of Cell Biology},
keywords = {Fusion,Immature secretory granule,NSF,Prohormone convertase 2,Secretogranin},
month = {dec},
number = {7},
pages = {1831--1844},
pmid = {9864358},
publisher = {Rockefeller University Press},
title = {{Homotypic fusion of immature secretory granules during maturation in a cell-free assay}},
url = {http://www.ncbi.nlm.nih.gov/pubmed/9864358 http://www.pubmedcentral.nih.gov/articlerender.fcgi?artid=PMC2175232},
volume = {143},
year = {1998}
}
@article{Wendler2001,
abstract = {Homotypic fusion of immature secretory granules (ISGs) gives rise to mature secretory granules (MSGs), the storage compartment in endocrine and neuroendocrine cells for hormones and neuropeptides. With the use of a cell-free fusion assay, we investigated which soluble N-ethylmaleimide-sensitive fusion protein attachment receptor (SNARE) molecules are involved in the homotypic fusion of ISGs. Interestingly, the SNARE molecules mediating the exocytosis of MSGs in neuroendocrine cells, syntaxin 1, SNAP-25, and VAMP2, were not involved in homotypic ISG fusion. Instead, we have identified syntaxin 6 as a component of the core machinery responsible for homotypic ISG fusion. Subcellular fractionation studies and indirect immunofluorescence microscopy show that syntaxin 6 is sorted away during the maturation of ISGs to MSGs. Although, syntaxin 6 on ISG membranes is associated with SNAP-25 and SNAP-29/GS32, we could not find evidence that these target (t)-SNARE molecules are involved in homotypic ISG fusion. Nor could we find any involvement for the vesicle (v)-SNARE VAMP4, which is known to be associated with syntaxin 6. Importantly, we have shown that homotypic fusion requires the function of syntaxin 6 on both donor as well as acceptor membranes, which suggests that t-t-SNARE interactions, either direct or indirect, may be required during fusion of ISG membranes.},
author = {Wendler, F. and Page, L. and Urb{\'{e}}, S. and Tooze, S. A.},
doi = {10.1091/mbc.12.6.1699},
file = {:Users/reinhoogstraaten/Library/Application Support/Mendeley Desktop/Downloaded/Wendler et al. - 2001 - Homotypic fusion of immature secretory granules during maturation requires syntaxin 6.pdf:pdf},
issn = {10591524},
journal = {Molecular Biology of the Cell},
month = {jun},
number = {6},
pages = {1699--1709},
pmid = {11408578},
publisher = {EMBO Press},
title = {{Homotypic fusion of immature secretory granules during maturation requires syntaxin 6}},
url = {http://www.ncbi.nlm.nih.gov/pubmed/11408578 http://www.pubmedcentral.nih.gov/articlerender.fcgi?artid=PMC37334},
volume = {12},
year = {2001}
}
@article{Topalidou2016a,
abstract = {The dense-core vesicle is a secretory organelle that mediates the regulated release of peptide hormones, growth factors, and biogenic amines. Dense-core vesicles originate from the trans-Golgi of neurons and neuroendocrine cells, but it is unclear how this specialized organelle is formed and acquires its specific cargos. To identify proteins that act in dense-core vesicle biogenesis, we performed a forward genetic screen in Caenorhabditis elegans for mutants defective in dense-core vesicle function. We previously reported the identification of two conserved proteins that interact with the small GTPase RAB-2 to control normal dense-core vesicle cargo-sorting. Here we identify several additional conserved factors important for dense-core vesicle cargo sorting: the WD40 domain protein EIPR-1 and the endosome-associated recycling protein (EARP) complex. By assaying behavior and the trafficking of dense-core vesicle cargos, we show that mutants that lack EIPR-1 or EARP have defects in dense-core vesicle cargo-sorting similar to those of mutants in the RAB-2 pathway. Genetic epistasis data indicate that RAB-2, EIPR-1 and EARP function in a common pathway. In addition, using a proteomic approach in rat insulinoma cells, we show that EIPR-1 physically interacts with the EARP complex. Our data suggest that EIPR-1 is a new interactor of the EARP complex and that dense-core vesicle cargo sorting depends on the EARP-dependent trafficking of cargo through an endosomal sorting compartment.},
author = {Topalidou, Irini and Cattin-Ortol{\'{a}}, J{\'{e}}r{\^{o}}me and Pappas, Andrea L. and Cooper, Kirsten and Merrihew, Gennifer E. and MacCoss, Michael J. and Ailion, Michael},
doi = {10.1371/journal.pgen.1006074},
editor = {Chisholm, Andrew D.},
file = {:Users/reinhoogstraaten/Library/Application Support/Mendeley Desktop/Downloaded/Topalidou et al. - 2016 - The EARP Complex and Its Interactor EIPR-1 Are Required for Cargo Sorting to Dense-Core Vesicles(2).pdf:pdf},
issn = {15537404},
journal = {PLoS Genetics},
month = {may},
number = {5},
pages = {e1006074},
publisher = {Public Library of Science},
title = {{The EARP Complex and Its Interactor EIPR-1 Are Required for Cargo Sorting to Dense-Core Vesicles}},
url = {https://dx.plos.org/10.1371/journal.pgen.1006074},
volume = {12},
year = {2016}
}
@article{Zimmermann2014b,
abstract = {The core machinery of synaptic vesicle fusion consists of three soluble N-ethyl-maleimide-sensitive factor attachment receptor (SNARE) proteins, the two t-SNAREs at the plasma membrane (SNAP-25, Syntaxin 1) and the vesicle-bound v-SNARE synaptobrevin 2 (VAMP2). Formation of the trans-oriented four-$\alpha$-helix bundle between these SNAREs brings vesicle and plasma membrane in close proximity and prepares the vesicle for fusion. The t-SNAREs are thought to be necessary for vesicle fusion. Whether the v-SNAREs are required for fusion is still unclear, as substantial vesicle priming and spontaneous release activity remain in mammalian mass-cultured synaptobrevin/cellubrevin-deficient neurons. Using the autaptic culture system from synaptobrevin 2 knockout neurons of mouse hippocampus, we found that the majority of cells were devoid of any evoked or spontaneous release and had no measurable readily releasable pool. A small subpopulation of neurons, however, displayed release, and their release activity correlated with the presence and amount of v-SNARE synaptobrevin 1 expressed. Comparison of synaptobrevin 1 and 2 in rescue experiments demonstrates that synaptobrevin 1 can substitute for the other v-SNARE, but with a lower efficiency in neurotransmitter release probability. Release activity in synaptobrevin 2-deficient mass-cultured neurons was massively reduced by a knockdown of synaptobrevin 1, demonstrating that synaptobrevin 1 is responsible for the remaining release activity. These data support the hypothesis that both t- and v-SNAREs are absolutely required for vesicle priming and evoked release and that differential expression of SNARE paralogs can contribute to differential synaptic coding in the brain.},
author = {Zimmermann, Johannes and Trimbuch, Thorsten and Rosenmund, Christian},
doi = {10.1152/jn.00340.2014},
file = {:Users/reinhoogstraaten/Library/Application Support/Mendeley Desktop/Downloaded/Zimmermann et al. - 2015 - Synaptobrevin 1 mediates vesicle priming and evoked release in a subpopulation of hippocampal neurons Synapto.pdf:pdf},
issn = {15221598},
journal = {Journal of Neurophysiology},
keywords = {Neurotransmitter release,Release probability,SNARE,Short-term plasticity,Spontaneous release},
number = {6},
pages = {1559--1565},
title = {{Synaptobrevin 1 mediates vesicle priming and evoked release in a subpopulation of hippocampal neurons}},
volume = {112},
year = {2014}
}
@article{Schiavo1992,
abstract = {Clostridial neurotoxins, including tetanus toxin and the seven serotypes of botulinum toxin (A-G), are produced as single chains and cleaved to generate toxins with two chains joined by a single disulphide bond (Fig. 1). The heavy chain (M(r) 100,000 (100K)) is responsible for specific binding to neuronal cells and cell penetration of the light chain (50K), which blocks neurotransmitter release. Several lines of evidence have recently suggested that clostridial neurotoxins could be zinc endopeptidases. Here we show that tetanus and botulinum toxins serotype B are zinc endopeptidases, the activation of which requires reduction of the interchain disulphide bond. The protease activity is localized on the light chain and is specific for synaptobrevin, an integral membrane protein of small synaptic vesicles. The rat synaptobrevin-2 isoform is cleaved by both neurotoxins at the same single site, the peptide bond Gln 76-Phe 77, but the isoform synaptobrevin-1, which has a valine at the corresponding position, is not cleaved. The blocking of neurotransmitter release of Aplysia neurons injected with tetanus toxin or botulinum toxins serotype B is substantially delayed by peptides containing the synaptobrevin-2 cleavage site. These results indicate that tetanus and botulinum B neurotoxins block neurotransmitter release by cleaving synaptobrevin-2, a protein that, on the basis of our results, seems to play a key part in neurotransmitter release},
author = {Schiavo, Giampietro G. and Benfenati, Fabio and Poulain, Bernard and Rossetto, Ornella and {De Laureto}, Patrizia Polverino and Dasgupta, Bibhuti R. and Montecucco, Cesare},
doi = {10.1038/359832a0},
file = {:Users/reinhoogstraaten/Library/Application Support/Mendeley Desktop/Downloaded/Schiavo et al. - 1992 - Tetanus and botulinum-B neurotoxins block neurotransmitter release by proteolytic cleavage of synaptobrevin.pdf:pdf},
issn = {00280836},
journal = {Nature},
keywords = {Humanities and Social Sciences,Science,multidisciplinary},
month = {oct},
number = {6398},
pages = {832--835},
publisher = {Nature Publishing Group},
title = {{Tetanus and botulinum-B neurotoxins block neurotransmitter release by proteolytic cleavage of synaptobrevin}},
url = {http://www.nature.com/articles/359832a0},
volume = {359},
year = {1992}
}
@article{Liu2011a,
abstract = {The neuromuscular junction (NMJ) is the synaptic connection between the nerve and the muscle. The neuromuscular synaptic transmission is highly reliable, as each nerve impulse results in the release of more neurotransmitter than is required for evoking an action potential in the muscle. This feature, often referred as the 'safety factor', ensures that a muscle contraction will occur in response to each nerve impulse under normal physiological conditions. Here we show that a small, integral membrane protein of synaptic vesicles, named synaptobrevin (Syb)/vesicle-associated membrane protein (VAMP), is required for optimum synaptic transmission at the NMJ. A genetic mutation in Syb1/VAMP1 in mice causes marked reduction of neurotransmitter release at the NMJ, suggesting an important role for Syb1/VAMP1 in maintaining the 'safety factor' of the NMJ. Abstract Synaptobrevin (Syb)/vesicle-associated membrane protein (VAMP) is a small, integral membrane protein of synaptic vesicles. Two homologous isoforms of synaptobrevin, Syb1/VAMP1 and Syb2/VAMP2, exhibit distinct but partially overlapping patterns of expression in adult mammalian neurons: Syb1 is predominantly expressed in the spinal cord, especially in motor neurons and motor nerve terminals of the neuromuscular junction (NMJ), whereas Syb2 is primarily expressed in central synapses in the brain. Whereas many studies have focused on the function of Syb2 in the brain, few studies have examined the role of Syb1. Here we report that Syb1 plays a critical role in neuromuscular synaptic transmission. A null mutation of Syb1 resulting from a spontaneous, nonsense mutation in mice significantly impairs the function, but not the structure, of the NMJ. In particular, both spontaneous and evoked synaptic activities in Syb1 mutant mice are reduced significantly relative to control mice. Short-term synaptic plasticity in Syb1-deficient NMJs is markedly altered: paired-pulse facilitation is significantly enhanced, suggesting a reduction in the initial release probability of synaptic vesicles. Furthermore, Syb1-deficient NMJs display a pronounced asynchrony in neurotransmitter release. These impairments are not due to an alteration of the size of the readily releasable pool of vesicles, but are attributable to reduced sensitivity and cooperativity to calcium (Ca2+) due to the absence of Syb1. Our findings demonstrate that Syb1 plays an essential, non-redundant role in Ca2+-triggered vesicle exocytosis at the mouse NMJ. {\textcopyright} 2011 The Authors. Journal compilation {\textcopyright} 2011 The Physiological Society.},
author = {Liu, Yun and Sugiura, Yoshie and Lin, Weichun},
doi = {10.1113/jphysiol.2010.201939},
file = {:Users/reinhoogstraaten/Library/Application Support/Mendeley Desktop/Downloaded/Liu, Sugiura, Lin - 2011 - The role of Synaptobrevin1 VAMP1 in Ca 2 -triggered neurotransmitter release at the mouse neuromuscular jun.pdf:pdf},
issn = {00223751},
journal = {Journal of Physiology},
number = {7},
pages = {1603--1618},
title = {{The role of Synaptobrevin1/VAMP1 in Ca2+-triggered neurotransmitter release at the mouse neuromuscular junction}},
volume = {589},
year = {2011}
}
@article{Tooze1990a,
abstract = {To elucidate the mechanism of secretory granule formation, we here identify the first intermediate in this process, the immature secretory granule, in the neuroendocrine cell line PC12 and demonstrate the packaging of a regulated secretory protein, secretogranin II, to immature secretory granules in a cell-free system. The formation of immature secretory granules was as fast (t1 2 ≈ 5 min) as that of constitutive secretory vesicles identified by the presence of a rapidly secreted heparan sulfate proteoglycan. Using the cell-free system, the formation of post-Golgi secretory vesicles was found to be dependent upon ATP. Two distinct populations of vesicles were formed: immature secretory granules containing secretogranin II and constitutive secretory vesicles containing the heparan sulfate proteoglycan. These results show that in a cell-free system, a constitutive and a regulated secretory protein are sorted upon exit from the trans-Golgi network. {\textcopyright} 1990.},
author = {Tooze, Sharon A. and Huttner, Wieland B.},
doi = {10.1016/0092-8674(90)90097-X},
file = {:Users/reinhoogstraaten/Library/Application Support/Mendeley Desktop/Downloaded/Tooze, Huttner - 1990 - Cell-free protein sorting to the regulated and constitutive secretory pathways.pdf:pdf},
issn = {00928674},
journal = {Cell},
month = {mar},
number = {5},
pages = {837--847},
publisher = {Cell Press},
title = {{Cell-free protein sorting to the regulated and constitutive secretory pathways}},
url = {https://www.sciencedirect.com/science/article/pii/009286749090097X},
volume = {60},
year = {1990}
}
@article{Nystuen2007a,
abstract = {The soluble N-ethylmaleimide sensitive factor attachment receptors are a large family of membrane-associated proteins that are critical for Ca 2+-mediated synaptic vesicle release. This family includes the VAMP, synaptosomal-associated protein, and syntaxin proteins. In this report, we describe a mutation in vesicle-associated membrane protein 1(VAMP1)/ synaptobrevin in the mouse neurological mutant lethal-wasting (lew). The lethal-wasting mutant phenotype is characterized by a general lack of movement and wasting, eventually leading to death before weaning. Mutants are visibly immobile and lay on their side by postnatal day 10 (P10). Before this stage, mutants can be identified by a failure to attempt to right themselves. Affected mice die on average at P15. We used a positional cloning strategy to identify the mutation associated with this neurological phenotype. Lethal wasting had previously been linked to chromosome 6. We further narrowed the genetic disease interval and selected a small number of candidate genes for mutation screening. Genes were evaluated by quantitative reverse transcription-polymerase chain reaction (RT-PCR) to detect differences in their expression levels between control and mutant brain ribonucleic acid (RNA) samples. VAMP1 mRNA was found to be significantly downregulated in the lethal-wasting brain compared to wild-type littermates. Subsequently, a nonsense mutation was identified in the coding region of the gene. This mutation is predicted to truncate approximately half of the protein; however, Western blot analysis showed that no protein is detectable in the mutant. VAMP1 is selectively expressed in the retina and in discrete areas of the brain including the zona incerta and rostral periolivary region, although no gross histological abnormalities were observed in these tissues. Taken together, these data indicate that VAMP1 has a vital role in a subset of central nervous system tissues. {\textcopyright} 2006 Springer-Verlag.},
author = {Nystuen, Arne M. and Schwendinger, Jamie K. and Sachs, Andrew J. and Yang, Andy W. and Haider, Neena B.},
doi = {10.1007/s10048-006-0068-7},
file = {:Users/reinhoogstraaten/Library/Application Support/Mendeley Desktop/Downloaded/Nystuen et al. - 2007 - A null mutation in VAMP1 synaptobrevin is associated with neurological defects and prewean mortality in the let.pdf:pdf},
issn = {13646745},
journal = {Neurogenetics},
keywords = {Lethal-wasting mouse mutant,Mutation identification,Rostral periolivary region,SNARE complex,VAMP1,Zona incerta},
number = {1},
pages = {1--10},
title = {{A null mutation in VAMP1/synaptobrevin is associated with neurological defects and prewean mortality in the lethal-wasting mouse mutant}},
volume = {8},
year = {2007}
}
@article{Ahras2006a,
abstract = {In neuroendocrine PC12 cells, immature secretory granules (ISGs) mature through homotypic fusion and membrane remodeling. We present evidence that the ISG-localized synaptotagmin IV (Syt IV) is involved in ISG maturation. Using an in vitro homotypic fusion assay, we show that the cytoplasmic domain (CD) of Syt IV, but not of Syt I, VII, or IX, inhibits ISG homotypic fusion. Moreover, Syt IV CD binds specifically to ISGs and not to mature secretory granules (MSGs), and Syt IV binds to syntaxin 6, a SNARE protein that is involved in ISG maturation. ISG homotypic fusion was inhibited in vivo by small interfering RNA-mediated depletion of Syt IV. Furthermore, the Syt IV CD, as well as Syt IV depletion, reduces secretogranin II (SgII) processing by prohormone convertase 2 (PC2). PC2 is found mostly in the proform, suggesting that activation of PC2 is also inhibited. Granule formation, and the sorting of SgII and PC2 from the trans-Golgi network into ISGs and MSGs, however, is not affected. We conclude that Syt IV is an essential component for secretory granule maturation. {\textcopyright} The Rockefeller University Press.},
author = {Ahras, Malika and Otto, Grant P. and Tooze, Sharon A.},
doi = {10.1083/jcb.200506163},
file = {:Users/reinhoogstraaten/Library/Application Support/Mendeley Desktop/Downloaded/Ahras, Otto, Tooze - 2006 - Synaptotagmin IV is necessary for the maturation of secretory granules in PC12 cells.pdf:pdf},
issn = {00219525},
journal = {Journal of Cell Biology},
month = {apr},
number = {2},
pages = {241--251},
pmid = {16618809},
publisher = {Rockefeller University Press},
title = {{Synaptotagmin IV is necessary for the maturation of secretory granules in PC12 cells}},
url = {http://www.ncbi.nlm.nih.gov/pubmed/16618809 http://www.pubmedcentral.nih.gov/articlerender.fcgi?artid=PMC2063815},
volume = {173},
year = {2006}
}
@article{Quetglas2002,
abstract = {Neurotransmitter release involves the assembly of a heterotrimeric SNARE complex composed of the vesicle protein synaptobrevin (VAMP 2) and two plasma membrane partners, syntaxin 1 and SNAP-25. Calcium influx is thought to control this process via Ca2+-binding proteins that associate with components of the SNARE complex. Ca2+/calmodulin or phospholipids bind in a mutually exclusive fashion to a C-terminal domain of VAMP (VAMP77-90), and residues involved were identified by plasmon resonance spectroscopy. Microinjection of wild-type VAMP77-90, but not mutant peptides, inhibited catecholamine release from chromaffin cells monitored by carbon fibre amperometry. Pre-incubation of PC12 pheochromocytoma cells with the irreversible calmodulin antagonist ophiobolin A inhibited Ca2+-dependent human growth hormone release in a permeabilized cell assay. Treatment of permeabilized cells with tetanus toxin light chain (TeNT) also suppressed secretion. In the presence of TeNT, exocytosis was restored by transfection of TeNT-resistant (Q76V, F77W) VAMP, but additional targeted mutations in VAMP77-90 abolished its ability to rescue release. The calmodulin- and phospholipid-binding domain of VAMP 2 is thus required for Ca2+-dependent exocytosis, possibly to regulate SNARE complex assembly.},
author = {Quetglas, Stephanie and Iborra, Cecile and Sasakawa, Nobuyuki and {De Haro}, Luc and Kumakura, Konosuke and Sato, Kazuki and Leveque, Christian and Seagar, Michael},
doi = {10.1093/emboj/cdf404},
file = {:Users/reinhoogstraaten/Library/Application Support/Mendeley Desktop/Downloaded/Quetglas et al. - 2002 - Calmodulin and lipid binding to synaptobrevin regulates calcium-dependent exocytosis.pdf:pdf},
issn = {02614189},
journal = {EMBO Journal},
keywords = {Neuroendocrine cells,SNARE,Secretory vesicle,Tetanus toxin},
month = {aug},
number = {15},
pages = {3970--3979},
publisher = {John Wiley {\&} Sons, Ltd},
title = {{Calmodulin and lipid binding to synaptobrevin regulates calcium-dependent exocytosis}},
url = {http://emboj.embopress.org/cgi/doi/10.1093/emboj/cdf404},
volume = {21},
year = {2002}
}
@article{Regazzi1996,
abstract = {Vesicle-associated membrane protein-2 (VAMP-2) and cellubrevin are associated with the membrane of insulin-containing secretory granules and of $\gamma$-aminobutyric acid (GABA)-containing synaptic-like vesicles of pancreatic $\beta$-cells. We found that a point mutation in VAMP-2 preventing targeting to synaptic vesicles also impairs the localization on insulin-containing secretory granules, suggesting a similar requirement for vesicular targeting. Tetanus toxin (TeTx) treatment of permeabilized HIT-T15 cells leads to the proteolytic cleavage of VAMP-2 and cellubrevin and causes the inhibition of Ca2+-triggered insulin exocytosis. Transient transfection of HIT-T15 cells with VAMP-1, VAMP-2 or cellubrevin made resistant to the proteolytic action of TeTx by amino acid replacements in the cleavage site restored Ca2+-stimulated secretion. Wild-type VAMP-2, wild-type cellubrevin or a mutant of VAMP-2 resistant to TeTx but not targeted to secretory granules were unable to rescue Ca2+-evoked insulin release. The transmembrane domain and the N-terminal region of VAMP-2 were not essential for the recovery of stimulated exocytosis, but deletions preventing the binding to SNAP-25 and/or to syntaxin I rendered the protein inactive in the reconstitution assay. Mutations of putative phosphorylation sites or of negatively charged amino acids in the SNARE motif recognized by clostridial toxins had no effect on the ability of VAMP-2 to mediate Ca2+-triggered secretion. We conclude that: (i) both VAMP-2 and cellubrevin can participate in the exocytosis of insulin; (ii) the interaction of VAMP-2 with syntaxin and SNAP-25 is required for docking and/or fusion of secretory granules with the plasma membrane; and (iii) the phosphorylation of VAMP-2 is not essential for Ca2+ stimulated insulin exocytosis.},
author = {Regazzi, R. and Sadoul, K. and Meda, P. and Kelly, R. B. and Halban, P. A. and Wollheim, C. B.},
doi = {10.1002/j.1460-2075.1996.tb01087.x},
file = {:Users/reinhoogstraaten/Library/Application Support/Mendeley Desktop/Downloaded/Regazzi et al. - 1996 - Mutational analysis of VAMP domains implicated in Ca2-induced insulin exocytosis.pdf:pdf},
issn = {02614189},
journal = {The EMBO Journal},
month = {dec},
number = {24},
pages = {6951--6959},
publisher = {John Wiley {\&} Sons, Ltd},
title = {{Mutational analysis of VAMP domains implicated in Ca2+-induced insulin exocytosis.}},
url = {http://doi.wiley.com/10.1002/j.1460-2075.1996.tb01087.x},
volume = {15},
year = {1996}
}
@article{Persoon2019,
abstract = {Neurons secrete neuromodulators/neuropeptides from dense-core vesicles (DCVs) by a largely unknown mechanism. Persoon et al. identify RAB3 and RIM1/2 as essential factors. RAB3's indispensable role is the first distinct feature of DCV secretion as compared to synaptic vesicle secretion.},
author = {Persoon, Claudia M. and Hoogstraaten, Rein I. and Nassal, Joris P. and van Weering, Jan R.T. and Kaeser, Pascal S. and Toonen, Ruud F. and Verhage, Matthijs},
doi = {10.1016/j.neuron.2019.09.015},
file = {:Users/reinhoogstraaten/Library/Application Support/Mendeley Desktop/Downloaded/Persoon et al. - 2019 - The RAB3-RIM Pathway Is Essential for the Release of Neuromodulators.pdf:pdf},
issn = {10974199},
journal = {Neuron},
keywords = {BDNF,MUNC13,NPY,RAB3,RIM1/2,SEC4,dense-core vesicles,neuromodulators,neuropeptide,secretion},
number = {6},
pages = {1065--1080.e12},
pmid = {31679900},
publisher = {Elsevier Inc.},
title = {{The RAB3-RIM Pathway Is Essential for the Release of Neuromodulators}},
url = {http://www.ncbi.nlm.nih.gov/pubmed/31679900},
volume = {104},
year = {2019}
}
@article{DeWit2009c,
abstract = {Neurons secrete many diffusible signals from synaptic and other secretory vesicles. We characterized secretion of guidance cues, neuropeptides, neurotrophins, and proteases from single secretory vesicles using pHluorin-tagged cargo in cortical neurons. Stimulation triggered transient and persistent fusion events. Transient events represented full release followed by cargo diffusion or incomplete release followed by vesicle retrieval, as previously observed in neuroendocrine cells. Unexpectedly, we also observed that certain cargo, such as Semaphorin 3A (Sema3A), was delivered at the cell surface as stable deposits. Stable deposits and transient events were observed for single cargo and both were SNARE (soluble N-ethylmaleimide-sensitive factor attachment protein receptor) and calcium dependent. The ratio between stable and transient events did not depend on cargo size, subcellular localization (synaptic vs extrasynaptic secretion), or the presence of the extracellular matrix. Instead, the ratio is cargo specific and depends on an interaction with the vesicle matrix through a basic domain in the cargo protein. Inhibition of this interaction through deletion of the basic domain in Sema3A abolished stable deposits and rendered all events transient. Strikingly, cargo favoring transient release was stably deposited after corelease with cargo favoring stable deposit. These data argue against cargo diffusion after exocytosis as a general principle. Instead, the vesicle matrix retains secreted signals, probably for focal signaling at the cell surface. Copyright {\textcopyright} 2009 Society for Neuroscience.},
author = {{De Wit}, Joris and Toonen, Ruud F. and Verhage, Matthijs},
doi = {10.1523/JNEUROSCI.3931-08.2009},
issn = {02706474},
journal = {Journal of Neuroscience},
keywords = {Activity-dependent secretion,Exocytosis,Large dense-core vesicles,Neurons,Peptidergic release,Synaptic plasticity},
month = {jan},
number = {1},
pages = {23--37},
pmid = {19129381},
title = {{Matrix-dependent local retention of secretory vesicle cargo in cortical neurons}},
url = {http://www.ncbi.nlm.nih.gov/pubmed/19129381 http://www.jneurosci.org/cgi/doi/10.1523/JNEUROSCI.3931-08.2009},
volume = {29},
year = {2009}
}
@article{Mohrmann2010,
abstract = {Exocytosis requires formation of SNARE [soluble N-ethylmaleimide - sensitive factor attachment protein (SNAP) receptor] complexes between vesicle and target membranes. Recent assessments in reduced model systems have produced divergent estimates of the number of SNARE complexes needed for fusion. Here, we used a titration approach to answer this question in intact, cultured chromaffin cells. Simultaneous expression of wild-type SNAP-25 and a mutant unable to support exocytosis progressively altered fusion kinetics and fusion-pore opening, indicating that both proteins assemble into heteromeric fusion complexes. Expressing different wild-type:mutant ratios revealed a third-power relation for fast (synchronous) fusion and a near-linear relation for overall release. Thus, fast fusion typically observed in synapses and neurosecretory cells requires at least three functional SNARE complexes, whereas slower release might occur with fewer complexes. Heterogeneity in SNARE-complex number may explain heterogeneity in vesicular release probability.},
author = {Mohrmann, Ralf and {De Wit}, Heidi and Verhage, Matthijs and Neher, Erwin and S{\o}rensen, Jakob B.},
doi = {10.1126/science.1193134},
file = {:Users/reinhoogstraaten/Library/Application Support/Mendeley Desktop/Downloaded/Mohrmann et al. - 2010 - Fast vesicle fusion in living cells requires at least three SNARE complexes.pdf:pdf},
issn = {00368075},
journal = {Science},
month = {oct},
number = {6003},
pages = {502--505},
pmid = {20847232},
publisher = {American Association for the Advancement of Science},
title = {{Fast vesicle fusion in living cells requires at least three SNARE complexes}},
url = {http://www.ncbi.nlm.nih.gov/pubmed/20847232},
volume = {330},
year = {2010}
}
@article{Mallard2002,
abstract = {The molecular mechanisms underlying early/recycling endosomes-to-TGN transport are still not understood. We identified interactions between the TGN-localized putative t-SNAREs syntaxin 6, syntaxin 16, and Vti1a, and two early/recycling endosomal v-SNAREs, VAMP3/cellubrevin, and VAMP4. Using a novel permeabilized cell system, these proteins were functionally implicated in the post-Golgi retrograde transport step. The function of Rab6a′ was also required, whereas its closely related isoform, Rab6a, has previously been implicated in Golgi Colgi-to-endoplasmic reticulum transport. Thus, our study shows that membrane exchange between the early endocytic and the biosynthetic/secretory pathways involves specific components of the Rab and SNARE machinery, and suggests that retrograde transport between early/recycling endosomes and the endoplasmic reticulum is critically dependent on the sequential action of two members of the Rab6 subfamily.},
author = {Mallard, Fr{\'{e}}d{\'{e}}ric and Tang, Bor Luen and Galli, Thierry and Tenza, Dani{\`{e}}le and Saint-Pol, Agn{\`{e}}s and Yue, Xu and Antony, Claude and Hong, Wanjin and Goud, Bruno and Johannes, Ludger},
doi = {10.1083/jcb.200110081},
file = {:Users/reinhoogstraaten/Library/Application Support/Mendeley Desktop/Downloaded/Mallard et al. - 2002 - Earlyrecycling endosomes-to-TGN transport involves two SNARE complexes and a Rab6 isoform.pdf:pdf},
issn = {00219525},
journal = {Journal of Cell Biology},
keywords = {Early/recycling endosomes,Rab protein,Retrograde transport,SNARE,Shiga toxin},
month = {feb},
number = {4},
pages = {653--664},
pmid = {11839770},
publisher = {Rockefeller University Press},
title = {{Early/recycling endosomes-to-TGN transport involves two SNARE complexes and a Rab6 isoform}},
url = {http://www.ncbi.nlm.nih.gov/pubmed/11839770 http://www.pubmedcentral.nih.gov/articlerender.fcgi?artid=PMC2174079},
volume = {156},
year = {2002}
}
@article{Chang2015a,
abstract = {Ca {\textless}sup{\textgreater}2+{\textless}/sup{\textgreater}-triggered release of neurotransmitters and hormones depends on soluble N-ethylmaleimide-sensitive factor attachment protein receptors (SNAREs) to drive the fusion of the vesicle and plasma membranes. The formation of the SNARE complex by the vesicle SNARE synaptobrevin 2 (syb2) and the two plasma membrane SNAREs syntaxin (syx) and SNAP-25 draws the two membranes together, but the events that follow membrane juxtaposition, and the ways that SNAREs remodel lipid membranes remain poorly understood. The SNAREs syx and syb2 have transmembrane domains (TMDs) that can exert force directly on the lipid bilayers. The TMD of syx influences fusion pore flux in a manner that suggests it lines the nascent fusion pore through the plasma membrane. The TMD of syb2 traverses the vesicle membrane and is the most likely partner to syx in completing a proteinaceous fusion pore through the vesicle membrane, but the role of this vesicle SNARE in fusion pores has yet to be tested. Here amperometry and conductance measurements were performed to probe the function of the syb2 TMD in fusion pores formed during catecholamine exocytosis in mouse chromaffin cells. Fusion pore flux was sensitive to the size and charge of TMD residues near the N terminus; fusion pore conductance was altered by substitutions at these sites. Unlike syx, the syb2 residues that influence fusion pore permeation fell along two $\alpha$-helical faces of its TMD, rather than one. These results indicate a role for the syb2 TMD in nascent fusion pores, but in a very different structural arrangement from that of the syx TMD.},
author = {Chang, Che Wei and Hui, Enfu and Bai, Jihong and Bruns, Dieter and Chapman, Edwin R. and Jackson, Meyer B.},
doi = {10.1523/JNEUROSCI.3983-14.2015},
file = {:Users/reinhoogstraaten/Library/Application Support/Mendeley Desktop/Downloaded/Chang et al. - 2015 - A Structural Role for the Synaptobrevin 2 Transmembrane Domain in Dense-Core Vesicle Fusion Pores.pdf:pdf},
issn = {15292401},
journal = {Journal of Neuroscience},
keywords = {Calcium-triggered fusion,Dense-core vesicle,Exocytosis,Secretion,Synaptobrevin},
number = {14},
pages = {5772--5780},
title = {{A structural role for the synaptobrevin 2 transmembrane domain in dense-core vesicle fusion pores}},
volume = {35},
year = {2015}
}
@article{Degtyar2013,
abstract = {Soluble N-ethylmaleimide-sensitive fusion protein attachment protein receptors (SNAREs) mediate vesicle fusion with the plasma membrane on activation by calcium binding to synaptotagmin. In the present study, we used fluorescence resonance energy transfer (FRET) and fluorescence lifetime imaging microscopy between fluorescently labeled SNARE proteins expressed in cultured rat hippocampal neurons to detect resting SNARE complexes, their conformational rearrangement on exocytosis, their disassembly before endocytosis of vesicular proteins, and SNARE assembly at newly docked vesicles. Assembled SNAREs are not only present in docked vesicles; unexpected residual "orphan SNARE complexes" also reside in para-active zone regions. Real-time changes in FRET between N-terminally labeled SNAP-25 and VAMP reported a reorientation of the SNARE motif upon exocytosis, SNARE disassembly in the active zone periphery, and SNARE reassembly in newly docked vesicles. With VAMP labeled C-terminally, decreased fluorescence in C-terminally labeled syntaxin (extracellular) reported trans-cis-conformational changes in SNAREs on vesicle fusion. After fusion SNAP-25 and syntaxin disperse along with VAMP, as well as the FRET signal itself, indicating diffusion of intact SNAREs after vesicle fusion but before their peripheral disassembly. Our measurements of spatiotemporal dynamics of SNARE conformational changes and movements refine models of SNARE function. Technical advances required to detect tiny changes in fluorescence in small fractions of labeled proteins in presynaptic boutons on a time scale of seconds permit the detection of rapid intermolecular interactions between small proportions of protein partners in cellular subcompartments. {\textcopyright} 2013 the authors.},
author = {Degtyar, Vadim and Hafez, Ismail M. and Bray, Christopher and Zucker, Robert S.},
doi = {10.1523/JNEUROSCI.2337-12.2013},
file = {:Users/reinhoogstraaten/Library/Application Support/Mendeley Desktop/Downloaded/Degtyar et al. - 2013 - Dance of the SNAREs Assembly and Rearrangements Detected with FRET at Neuronal Synapses.pdf:pdf},
issn = {02706474},
journal = {Journal of Neuroscience},
number = {13},
pages = {5507--5523},
title = {{Dance of the SNAREs: Assembly and rearrangements detected with FRET at neuronal synapses}},
url = {https://www.jneurosci.org/content/jneuro/33/13/5507.full.pdf},
volume = {33},
year = {2013}
}
@article{Facchiano2010,
abstract = {Inhibition of neuroexocytosis by tetanus neurotoxin (TeNT) involves VAMP-2/synaptobrevin-2 cleavage. However, deletion of the TeNT activity does not completely abolish its inhibitory action. TeNT is a potent activator of the cross-linking enzyme transglutaminase 2 (TGase 2) in vitro. The role of the latter mechanism in TeNT poisoning was investigated in isolated nerve terminals and intact neurons. TeNT-induced inhibition of glutamate release from rat cortical synaptosomes was associated with a simultaneous activation of neuronal transglutaminase (TGase) activity. The TeNT-induced blockade of neuroexocytosis was strongly attenuated by pretreatment of either live Aplysia neurons or isolated nerve terminals with specific TGase inhibitors or neutralizing antibodies. The same treatments completely abolished the residual blockade of neuroexocytosis of a non-proteolytic mutant of TeNT light chain. Electrophysiological studies indicated that TGase activation occurs at an early step of TeNT poisoning and contributes to the inhibition of transmitter release. Bioinformatics and biochemical analyses identified synapsin I and SNAP-25 as potential presynaptic TGase substrates in isolated nerve terminals, which are potentially involved in the inhibitory action of TeNT. The results suggest that neuronal TGase activity plays an important role in the regulation of neuroexocytosis and is one of the intracellular targets of TeNT in neurons. {\textcopyright} 2010 Springer-Verlag.},
author = {Facchiano, Francesco and Deloye, Florence and Doussau, Fr{\'{e}}d{\'{e}}ric and Innamorati, Giulio and Ashton, Anthony C. and Dolly, J. Oliver and Beninati, Simone and Facchiano, Angelo and Luini, Alberto and Poulain, Bernard and Benfenati, Fabio},
doi = {10.1007/s00726-009-0436-3},
file = {:Users/reinhoogstraaten/Library/Application Support/Mendeley Desktop/Downloaded/Facchiano et al. - 2010 - Transglutaminase participates in the blockade of neurotransmitter release by tetanus toxin Evidence for a nove.pdf:pdf},
issn = {09394451},
journal = {Amino Acids},
keywords = {Melanoma,Neuroexocytosis,Proteomics,SNAP-25,Synapsin I,Tetanus toxin,Transglutaminase 2,VAMP/synaptobrevin-2},
month = {jun},
number = {1},
pages = {257--269},
title = {{Transglutaminase participates in the blockade of neurotransmitter release by tetanus toxin: Evidence for a novel biological function}},
volume = {39},
year = {2010}
}
@article{Arora2017,
abstract = {Neuronal dense-core vesicles (DCVs) transport and secrete neuropeptides necessary for development, plasticity and survival, but little is known about their fusion mechanism. We show that Snap-25-null mutant (SNAP-25 KO) neurons, previously shown to degenerate after 4 days in vitro (DIV), contain fewer DCVs and have reduced DCV fusion probability in surviving neurons at DIV14. At DIV3, before degeneration, SNAP-25 KO neurons show normal DCV fusion, but one day later fusion is significantly reduced. To test if other SNAP homologs support DCV fusion, we expressed SNAP-23, SNAP-29 or SNAP-47 in SNAP-25 KO neurons. SNAP-23 and SNAP-29 rescued viability and supported DCV fusion in SNAP-25 KO neurons, but SNAP-23 did so more efficiently. SNAP-23 also rescued synaptic vesicle (SV) fusion while SNAP-29 did not. SNAP-47 failed to rescue viability and did not support DCV or SV fusion. These data demonstrate a developmental switch, in hippocampal neurons between DIV3 and DIV4, where DCV fusion becomes SNAP-25 dependent. Furthermore, SNAP-25 homologs support DCV and SV fusion and neuronal viability to variable extents - SNAP-23 most effectively, SNAP-29 less so and SNAP-47 ineffectively.},
author = {Arora, Swati and Saarloos, Ingrid and Kooistra, Robbelien and van de Bospoort, Rhea and Verhage, Matthijs and Toonen, Ruud F.},
doi = {10.1242/jcs.201889},
file = {:Users/reinhoogstraaten/Library/Application Support/Mendeley Desktop/Downloaded/Arora et al. - 2017 - SNAP-25 gene family members differentially support secretory vesicle fusion.pdf:pdf},
issn = {14779137},
journal = {Journal of Cell Science},
keywords = {Fusion,Hippocampal neuron,Neuropeptide vesicle,SNAP-25},
month = {jun},
number = {11},
pages = {1877--1889},
pmid = {28404788},
publisher = {The Company of Biologists Ltd},
title = {{SNAP-25 gene family members differentially support secretory vesicle fusion}},
url = {http://www.ncbi.nlm.nih.gov/pubmed/28404788},
volume = {130},
year = {2017}
}
@article{VanKeimpema2017,
abstract = {CAPS (calcium-dependent activator protein for secretion) are multi-domain proteins involved in regulated exocytosis of synaptic vesicles (SVs) and dense core vesicles (DCVs). Here, we assessed the contribution of different CAPS-1 domains to its subcellular localization and DCV exocytosis by expressing CAPS-1 mutations in four functional domains in CAPS-1/-2 null mutant (CAPS DKO) mouse hippocampal neurons, which are severely impaired in DCV exocytosis. CAPS DKO neurons showed normal development and no defects in DCV biogenesis and their subcellular distribution. Truncation of the CAPS-1 C-terminus (CAPS $\Delta$654-1355) impaired CAPS-1 synaptic enrichment. Mutations in the C2 (K428E or G476E) or pleckstrin homology (PH; R558D/K560E/K561E) domain did not. However, all mutants rescued DCV exocytosis in CAPS DKO neurons to only 20{\%} of wild type CAPS-1 exocytosis capacity. To assess the relative importance of CAPS for both secretory pathways, we compared effect sizes of CAPS-1/-2 deficiency on SV and DCV exocytosis. Using the same (intense) stimulation, DCV exocytosis was impaired relatively strong (96{\%} inhibition) compared to SV exocytosis (39{\%}). Together, these data show that the CAPS-1 C-terminus regulates synaptic enrichment of CAPS-1. All CAPS-1 functional domains are required, and the C2 and PH domain together are not sufficient, for DCV exocytosis in mammalian CNS neurons.},
author = {{Van Keimpema}, Linda and Kooistra, Robbelien and Toonen, Ruud F. and Verhage, Matthijs},
doi = {10.1038/s41598-017-10936-4},
file = {:Users/reinhoogstraaten/Library/Application Support/Mendeley Desktop/Downloaded/van Keimpema et al. - 2017 - CAPS-1 requires its C2, PH, MHD1 and DCV domains for dense core vesicle exocytosis in mammalian CNS neurons.pdf:pdf},
issn = {20452322},
journal = {Scientific Reports},
month = {sep},
number = {1},
pages = {10817},
pmid = {28883501},
publisher = {Nature Publishing Group},
title = {{CAPS-1 requires its C2, PH, MHD1 and DCV domains for dense core vesicle exocytosis in mammalian CNS neurons}},
url = {http://www.ncbi.nlm.nih.gov/pubmed/28883501 http://www.pubmedcentral.nih.gov/articlerender.fcgi?artid=PMC5589909},
volume = {7},
year = {2017}
}
@article{Schmitz2011a,
abstract = {The shape, structure and connectivity of nerve cells are important aspects of neuronal function. Genetic and epigenetic factors that alter neuronal morphology or synaptic localization of pre- and post-synaptic proteins contribute significantly to neuronal output and may underlie clinical states. To assess the impact of individual genes and disease-causing mutations on neuronal morphology, reliable methods are needed. Unfortunately, manual analysis of immuno-fluorescence images of neurons to quantify neuronal shape and synapse number, size and distribution is labor-intensive, time-consuming and subject to human bias and error.We have developed an automated image analysis routine using steerable filters and deconvolutions to automatically analyze dendrite and synapse characteristics in immuno-fluorescence images. Our approach reports dendrite morphology, synapse size and number but also synaptic vesicle density and synaptic accumulation of proteins as a function of distance from the soma as consistent as expert observers while reducing analysis time considerably. In addition, the routine can be used to detect and quantify a wide range of neuronal organelles and is capable of batch analysis of a large number of images enabling high-throughput analysis. {\textcopyright} 2010 Elsevier B.V.},
author = {Schmitz, Sabine K. and Hjorth, J. J.Johannes and Joemai, Raoul M.S. and Wijntjes, Rick and Eijgenraam, Susanne and de Bruijn, Petra and Georgiou, Christina and de Jong, Arthur P.H. and van Ooyen, Arjen and Verhage, Matthijs and Cornelisse, L. Niels and Toonen, Ruud F. and Veldkamp, Wouter},
doi = {10.1016/j.jneumeth.2010.12.011},
file = {:Users/reinhoogstraaten/Library/Application Support/Mendeley Desktop/Downloaded/Schmitz et al. - 2011 - Automated analysis of neuronal morphology, synapse number and synaptic recruitment.pdf:pdf},
issn = {01650270},
journal = {Journal of Neuroscience Methods},
keywords = {Dendrites,Image analysis,Immuno-fluorescence,Neuronal morphology,Synapses,Synaptopathies},
month = {feb},
number = {2},
pages = {185--193},
publisher = {Elsevier},
title = {{Automated analysis of neuronal morphology, synapse number and synaptic recruitment}},
url = {https://www.sciencedirect.com/science/article/pii/S0165027010006758},
volume = {195},
year = {2011}
}
@article{Humeau2000,
abstract = {Botulinum neurotoxins (BoNT, serotypes A-G) and tetanus neurotoxin (TeNT) are bacterial proteins that comprise a light chain (M(r) {\~{}}50) disulfide linked to a heavy chain (M(r) {\~{}}100). By inhibiting neurotransmitter release at distinct synapses, these toxins cause two severe neuroparalytic diseases, tetanus and botulism. The cellular and molecular modes of action of these toxins have almost been deciphered. After binding to specific membrane acceptors, BoNTs and TeNT are internalized via endocytosis into nerve terminals. Subsequently, their light chain (a zinc-dependent endopeptidase) is translocated into the cytosolic compartment where it cleaves one of three essential proteins involved in the exocytotic machinery: vesicle associated membrane protein (also termed synaptobrevin), syntaxin, and synaptosomal associated protein of 25 kDa. The aim of this review is to explain how the proteolytic attack at specific sites of the targets for BoNTs and TeNT induces perturbations of the fusogenic SNARE complex dynamics and how these alterations can account for the inhibition of spontaneous and evoked quantal neurotransmitter release by the neurotoxins. (C) 2000 Societe francaise de biochimie et biologie moleculaire / Editions scientifiques et medicales Elsevier SAS.},
author = {Humeau, Yann and Doussau, Fr{\'{e}}d{\'{e}}ric and Grant, Nancy J. and Poulain, Bernard},
doi = {10.1016/S0300-9084(00)00216-9},
file = {:Users/reinhoogstraaten/Library/Application Support/Mendeley Desktop/Downloaded/Humeau et al. - 2000 - How botulinum and tetanus neurotoxins block neurotransmitter release.pdf:pdf},
issn = {03009084},
journal = {Biochimie},
month = {may},
number = {5},
pages = {427--446},
pmid = {10865130},
publisher = {Elsevier},
title = {{How botulinum and tetanus neurotoxins block neurotransmitter release}},
url = {https://www.sciencedirect.com/science/article/pii/S0300908400002169},
volume = {82},
year = {2000}
}
@article{Facchiano1993,
abstract = {Tetanus toxin potently and almost irreversibly inhibits the release of neurotransmitters from nerve terminals. The toxin binds to and activates transglutaminase, a Ca2+-dependent enzyme that can form stable crosslinks between substrate proteins. Transglutaminase is present in nerve terminals and recognizes synapsin I, an abundant synaptic vesicle phosphoprotein involved in neurotransmission, as an excellent substrate. The neuroparalytic action of tetanus toxin might be due, at least in part, to the stimulation of synaptic transglutaminase and the consequent crosslinking of synapsin I. {\textcopyright} 1993.},
author = {Facchiano, Francesco and Valtorta, Flavia and Benfenati, Fabio and Luini, Alberto},
doi = {10.1016/0968-0004(93)90066-V},
file = {:Users/reinhoogstraaten/Library/Application Support/Mendeley Desktop/Downloaded/Facchiano et al. - 1993 - The transglutaminase hypothesis for the action of tetanus toxin.pdf:pdf},
issn = {09680004},
journal = {Trends in Biochemical Sciences},
number = {9},
pages = {327--329},
title = {{The transglutaminase hypothesis for the action of tetanus toxin}},
volume = {18},
year = {1993}
}
@article{Rossi2004a,
abstract = {Longins are the only R-SNAREs that are common to all eukaryotes and are characterized by a conserved N-terminal domain with a profilin-like fold called a longin domain (LD). These domains seem to be essential for regulating membrane trafficking and they mediate unexpected biochemical functions via a range of protein-protein and intramolecular binding specificities. In addition to the longins, proteins involved in the regulation of intracellular trafficking, such as subunits of the adaptor and transport protein particle complexes, also have LD-like folds. The functions and cellular localization of longins are regulated at several levels and the longin prototypes TI-VAMP, Sec22 and Ykt6 show different distributions among eukaryotes, reflecting their modular and functional diversity. In mammals, TI-VAMP and Ykt6 are crucial for neuronal function, and defects in longin structure or function might underlie some human neurological pathologies.},
author = {Rossi, Valeria and Banfield, David K. and Vacca, Marcella and Dietrich, Lars E.P. and Ungermann, Christian and D'Esposito, Maurizio and Galli, Thierry and Filippini, Francesco},
doi = {10.1016/j.tibs.2004.10.002},
file = {:Users/reinhoogstraaten/Library/Application Support/Mendeley Desktop/Downloaded/Rossi et al. - 2004 - Longins and their longin domains regulated SNAREs and multifunctional SNARE regulators.pdf:pdf},
issn = {09680004},
journal = {Trends in Biochemical Sciences},
month = {dec},
number = {12},
pages = {682--688},
publisher = {Elsevier Current Trends},
title = {{Longins and their longin domains: Regulated SNAREs and multifunctional SNARE regulators}},
url = {https://www.sciencedirect.com/science/article/pii/S0968000404002622},
volume = {29},
year = {2004}
}
@article{Farina2015,
abstract = {Neuropeptides released from dense-core vesicles (DCVs) modulate neuronal activity, but the molecules driving DCV secretion in mammalian neurons are largely unknown. We studied the role of calcium-activator protein for secretion (CAPS) proteins in neuronal DCV secretion at single vesicle resolution. Endogenous CAPS-1 co-localized with synaptic markers but was not enriched at every synapse. Deletion of CAPS-1 and CAPS-2 did not affect DCV biogenesis, loading, transport or docking, but DCV secretion was reduced by 70{\%} in CAPS-1/CAPS-2 double null mutant (DKO) neurons and remaining fusion events required prolonged stimulation. CAPS deletion specifically reduced secretion of stationary DCVs. CAPS-1-EYFP expression in DKO neurons restored DCV secretion, but CAPS-1-EYFP and DCVs rarely traveled together. Synaptic localization of CAPS-1-EYFP in DKO neurons was calcium dependent and DCV fusion probability correlated with synaptic CAPS-1-EYFP expression. These data indicate that CAPS-1 promotes fusion competence of immobile (tethered) DCVs in presynaptic terminals and that CAPS-1 localization to DCVs is probably not essential for this role.},
author = {Farina, Margherita and van de Bospoort, Rhea and He, Enqi and Persoon, Claudia M. and van Weering, Jan R.T. and Broeke, Jurjen H. and Verhage, Matthijs and Toonen, Ruud F.},
doi = {10.7554/eLife.05438},
issn = {2050084X},
journal = {eLife},
month = {feb},
number = {4},
title = {{CAPS-1 promotes fusion competence of stationary dense-core vesicles in presynaptic terminals of mammalian neurons}},
url = {https://elifesciences.org/articles/05438},
volume = {2015},
year = {2015}
}
@article{Rossi2004,
abstract = {In eukaryotes, interactions among the $\alpha$-helical coiled-coil domains (CCDs) of soluble N-ethylmaleimide-sensitive factor attachment protein receptors (SNAREs) play a pivotal role in mediating the fusion among vesicles and target membranes. Surface residues of such CCDs are major candidates to regulate the specificity of membrane fusion, as they may alter local charge at the interaction layers and surface of the fusion complex, possibly modulating its formation and/or the binding of non-SNARE regulatory factors. Based on alternate patterns in surface residues, we have identified two motifs which group vesicular SNAREs in two novel subfamilies: RG-SNAREs and RD-SNAREs. The RG-SNARE CCD is common to all members of the widely conserved family of long VAMPs or longins and to yeast and non-neuronal VAMPs, possibly mediating "basic" fusion mechanisms; instead, only synaptobrevins from Bilateria share an RD-SNARE CCD, which is likely to mediate interactions to specific, yet unknown, regulatory factors and/or be the landmark of rapid fusion reactions like that mediating the release of neurotransmitters. {\textcopyright} 2004 Elsevier SAS. All rights reserved.},
author = {Rossi, Valeria and Picco, Raffaella and Vacca, Marcella and D'Esposito, Maurizio and D'Urso, Michele and Galli, Thierry and Filippini, Francesco},
doi = {10.1016/j.biolcel.2003.12.009},
file = {:Users/reinhoogstraaten/Library/Application Support/Mendeley Desktop/Downloaded/Rossi et al. - 2004 - VAMP subfamilies identified by specific R-SNARE motifs.pdf:pdf},
issn = {02484900},
journal = {Biology of the Cell},
keywords = {Coiled-coil domain,Longin,PROSITE signature,Synaptobrevin},
month = {may},
number = {4},
pages = {251--256},
publisher = {John Wiley {\&} Sons, Ltd (10.1111)},
title = {{VAMP subfamilies identified by specific R-SNARE motifs}},
url = {http://doi.wiley.com/10.1111/j.1768-322X.2004.tb01412.x},
volume = {96},
year = {2004}
}
@article{Mennerick1995a,
abstract = {1. We used whole cell recordings to compare passive membrane properties and synaptic properties of postnatal rat hippocampal neurons grown for 7-15 days in either conventional mass cultures or on physically restricted microisland cultures. Despite matching microisland and mass culture cells across several variables. there were significant differences between neurons in the two groups regarding passive membrane characteristics and synaptic properties. 2. Microisland neurons displayed significantly faster charging of the membrane capacitance than mass culture counterparts matched with microisland neurons for age, somal diameter, and transmitter phenotype. When we used a two-compartment equivalent circuit model to quantify this result, microisland neurons displayed approximately half the distal capacitance of mass culture neurons. These data suggest that microisland neurons elaborate less extensive neuritic arborizations than mass culture neurons. 3. Evoked synaptic responses were enhanced on microislands compared with mass cultures. Excitatory and inhibitory autaptic currents were more frequent and displayed larger amplitudes on single neuron microislands than in matched mass culture neurons. 4. In recordings from pairs of neurons in the two environments, we observed a significantly higher probability of obtaining a mono-synaptic response on two-neuron microislands than in matched mass culture pairs (85{\%} vs. 42{\%}). Evoked excitatory postsynaptic currents were also significantly larger in the microisland environment, with evoked excitatory synaptic currents from two-neuron microislands exhibiting a mean amplitude 20-fold larger than mass culture monosynaptic responses. 5. The differences in evoked synaptic responses were not reflected in differences in the amplitude or frequency of spontaneous miniature excitatory postsynaptic currents (mEPSCs). Analysis of mEPSC rise times, decay times, and peak amplitudes within individual cells suggests that electrotonic filtering is not an important contributor to the variability of peak amplitudes and decay times of synaptic currents in cells of either culture environment. However, composite data across neurons in both cultures reveal a significant correlation between mEPSC rise and decay times. 6. Our results suggest that the microisland preparation may be a useful tool for exploring factors that influence synapse formation and development. Additionally, the preparation is a particularly convenient model for the study of single-neuron-mediated synaptic events.},
author = {Mennerick, S. and Que, J. and Benz, A. and Zorumski, C. F.},
doi = {10.1152/jn.1995.73.1.320},
file = {:Users/reinhoogstraaten/Library/Application Support/Mendeley Desktop/Downloaded/Mennerick et al. - 1995 - Passive and synaptic properties of hippocampal neurons grown in microcultures and in mass cultures.pdf:pdf},
issn = {00223077},
journal = {Journal of Neurophysiology},
month = {jan},
number = {1},
pages = {320--332},
pmid = {7714575},
publisher = { American Physiological Society Bethesda, MD },
title = {{Passive and synaptic properties of hippocampal neurons grown in microcultures and in mass cultures}},
url = {http://www.ncbi.nlm.nih.gov/pubmed/7714575},
volume = {73},
year = {1995}
}
@article{Wierda2007a,
abstract = {Diacylglycerol (DAG) is a prominent endogenous modulator of synaptic transmission. Recent studies proposed two apparently incompatible pathways, via protein kinase C (PKC) and via Munc13. Here we show how these two pathways converge. First, we confirm that DAG analogs indeed continue to potentiate transmission after PKC inhibition (the Munc13 pathway), but only in neurons that previously experienced DAG analogs, before PKC inhibition started. Second, we identify an essential PKC pathway by expressing a PKC-insensitive Munc18-1 mutant in munc18-1 null mutant neurons. This mutant supported basic transmission, but not DAG-induced potentiation and vesicle redistribution. Moreover, synaptic depression was increased, but not Ca2+-independent release evoked by hypertonic solutions. These data show that activation of both PKC-dependent and -independent pathways (via Munc13) are required for DAG-induced potentiation. Munc18-1 is an essential downstream target in the PKC pathway. This pathway is of general importance for presynaptic plasticity. {\textcopyright} 2007 Elsevier Inc. All rights reserved.},
author = {Wierda, Keimpe D.B. and Toonen, Ruud F.G. and de Wit, Heidi and Brussaard, Arjen B. and Verhage, Matthijs},
doi = {10.1016/j.neuron.2007.04.001},
file = {:Users/reinhoogstraaten/Library/Application Support/Mendeley Desktop/Downloaded/Wierda et al. - 2007 - Interdependence of PKC-Dependent and PKC-Independent Pathways for Presynaptic Plasticity.pdf:pdf},
issn = {08966273},
journal = {Neuron},
keywords = {CELLBIO,SIGNALING,SYSNEURO},
month = {apr},
number = {2},
pages = {275--290},
publisher = {Cell Press},
title = {{Interdependence of PKC-Dependent and PKC-Independent Pathways for Presynaptic Plasticity}},
url = {https://www.sciencedirect.com/science/article/pii/S0896627307002504},
volume = {54},
year = {2007}
}
@article{Hasan2010,
abstract = {Background: Intracellular vesicle fusion is mediated by the interactions of SNARE (soluble N-ethylmaleimide-sensitive factor attachment protein receptor) proteins on vesicles (v-SNAREs) and on target membranes (t-SNAREs). The vesicle-associated membrane proteins (VAMPs) are v-SNAREs that reside in various post-Golgi vesicular compartments. To fully understand the specific role of each VAMP in vesicle trafficking, it is important to determine if VAMPs have differential membrane fusion activities. Methodology/Principal Findings: In this study, we developed a cell fusion assay that quantifies SNARE-mediated membrane fusion events by activated expression of $\beta$-galactosidase, and examined fusogenic pairings between the seven VAMPs, i.e., VAMPs 1, 2, 3, 4, 5, 7 and 8, and two plasma membrane t-SNARE complexes, syntaxin1/SNAP-25 and syntaxin4/ SNAP-25. VAMPs 1, 2, 3, 4, 7 and 8 drove fusion efficiently, whereas VAMP5 was unable to mediate fusion with the t-SNAREs. By expressing VAMPs 1, 3, 4, 7 and 8 at the same level, we further compared their membrane fusion activities. VAMPs 1 and 3 had comparable and the highest fusion activities, whereas VAMPs 4, 7 and 8 exhibited 30-50{\%} lower fusion activities. Moreover, we determined the dependence of cell fusion activity on VAMP1 expression level. Analysis of the dependence data suggested that there was no cooperativity of VAMP proteins in the cell fusion reaction. Conclusions/Significance: These data indicate that VAMPs have differential membrane fusion capacities, and imply that with the exception of VAMP5, VAMPs are essentially redundant in mediating fusion with plasma membrane t-SNAREs. {\textcopyright} 2010 Hasan et al.},
author = {Hasan, Nazarul and Corbin, Deborah and Hu, Chuan},
doi = {10.1371/journal.pone.0014238},
editor = {Meunier, Frederic Andre},
file = {:Users/reinhoogstraaten/Library/Application Support/Mendeley Desktop/Downloaded/Hasan, Corbin, Hu - 2010 - Fusogenic Pairings of Vesicle-Associated Membrane Proteins (VAMPs) and Plasma Membrane t-SNAREs – VAMP5 as.pdf:pdf},
issn = {19326203},
journal = {PLoS ONE},
month = {dec},
number = {12},
pages = {e14238},
publisher = {Public Library of Science},
title = {{Fusogenic pairings of vesicle-associated membrane proteins (VAMPs) and plasma membrane t-SNAREs - VAMP5 as the exception}},
url = {http://dx.plos.org/10.1371/journal.pone.0014238},
volume = {5},
year = {2010}
}
@misc{Bolte2006,
abstract = {It is generally accepted that the functional compartmentalization of eukaryotic cells is reflected by the differential occurrence of proteins in their compartments. The location and physiological function of a protein are closely related; local information of a protein is thus crucial to understanding its role in biological processes. The visualization of proteins residing on intracellular structures by fluorescence microscopy has become a routine approach in cell biology and is increasingly used to assess their colocalization with well-characterized markers. However, image-analysis methods for colocalization studies are a field of contention and enigma. We have therefore undertaken to review the most currently used colocalization analysis methods, introducing the basic optical concepts important for image acquisition and subsequent analysis. We provide a summary of practical tips for image acquisition and treatment that should precede proper colocalization analysis. Furthermore, we discuss the application and feasibility of colocalization tools for various biological colocalization situations and discuss their respective strengths and weaknesses. We have created a novel toolbox for subcellular colocalization analysis under ImageJ, named JACoP, that integrates current global statistic methods and a novel object-based approach. {\textcopyright} 2006 The Royal Microscopical Society.},
author = {Bolte, S. and Cordeli{\`{e}}res, F. P.},
booktitle = {Journal of Microscopy},
doi = {10.1111/j.1365-2818.2006.01706.x},
issn = {13652818},
keywords = {Colocalization,Confocal microscopy,Fluorescence microscopy,Image analysis,Wide-field microscopy},
month = {dec},
number = {3},
pages = {213--232},
pmid = {17210054},
publisher = {Blackwell Publishing Ltd},
title = {{A guided tour into subcellular colocalization analysis in light microscopy}},
url = {http://doi.wiley.com/10.1111/j.1365-2818.2006.01706.x},
volume = {224},
year = {2006}
}
@article{Elferink1989b,
abstract = {Vesicle-associated membrane protein (VAMP) 1 is a 120-amino acid protein which co-purifies with cholinergic synaptic vesicles from the marine ray Torpedo californica. We used the Torpedo gene to isolate two independent classes of VAMP cDNA clones from rat brain. Nucleotide sequence analysis of the cDNAs predicts proteins which are 84 and 75{\%} homologous to Torpedo VAMP-1. The amino-terminal 24-28 amino acid residues which comprise the proline-rich head are only about 50{\%} homologous between the different VAMPs, yet the proline-rich character is maintained. The 69 amino acids which comprise the hydrophilic core are highly homologous to Torpedo VAMP-1, with only 2 amino acid substitutions in rat VAMP-1 and 6 in rat VAMP-2. The carboxyl-terminal 23 amino acids of all of the VAMP proteins maintain the hydrophobic character necessary to serve as a membrane anchor. Both VAMP transcripts are expressed differentially in the rat central nervous system. Whereas VAMP-2 is more highly expressed in the whole brain, VAMP-1 is expressed at a higher level in the spinal cord.},
author = {Elferink, L. A. and Trimble, W. S. and Scheller, R. H.},
file = {:Users/reinhoogstraaten/Library/Application Support/Mendeley Desktop/Downloaded/Elferink, Trimbles - 1989 - Two Vesicle-associated Membrane Protein Genes Are Differentially Expressed in the Rat Central Nervous System.pdf:pdf},
issn = {00219258},
journal = {Journal of Biological Chemistry},
number = {19},
pages = {11061--11064},
title = {{Two vesicle-associated membrane protein genes are differentially expressed in the rat central nervous system}},
volume = {264},
year = {1989}
}
@article{Hunt1994a,
abstract = {We have used the squid giant synapse to determine the role of synaptobrevin, integral membrane proteins of small synaptic vesicles, in neurotransmitter release. The sequence of squid synaptobrevin, deduced by cDNA cloning, is 65{\%}-68{\%} identical to mammalian isoforms and includes the conserved cleavage site for tetanus and botulinum B toxins. Injection of either toxin into squid nerve terminals caused a slow, irreversible inhibition of release without affecting the Ca2+ signal which triggers release. Microinjection of a recombinant protein corresponding to the cytoplasmic domain of synaptobrevin produced a more rapid and reversible inhibition of release, whereas two smaller peptide fragments were without effect. Electron microscopy of tetanus-injected terminals revealed an increased number of both docked and undocked synaptic vesicles. These data indicate that synaptobrevin participates in neurotransmitter release at a step between vesicle docking and fusion. {\textcopyright} 1994.},
author = {Hunt, James M. and Bommert, Kurt and Charlton, Milton P. and Kistner, Andrea and Habermann, Ernst and Augustine, George J. and Betzt, Heinrich},
doi = {10.1016/0896-6273(94)90443-X},
file = {:Users/reinhoogstraaten/Library/Application Support/Mendeley Desktop/Downloaded/Hunt et al. - 1994 - A post-docking role for synaptobrevin in synaptic vesicle fusion.pdf:pdf},
issn = {08966273},
journal = {Neuron},
month = {jun},
number = {6},
pages = {1269--1279},
publisher = {Cell Press},
title = {{A post-docking role for synaptobrevin in synaptic vesicle fusion}},
url = {https://www.sciencedirect.com/science/article/pii/089662739490443X},
volume = {12},
year = {1994}
}
@article{Kasai2012a,
abstract = {The dynamics of exocytosis are diverse and have been optimized for the functions of synapses and a wide variety of cell types. For example, the kinetics of exocytosis varies by more than five orders of magnitude between ultrafast exocytosis in synaptic vesicles and slow exocytosis in large dense-core vesicles. However, in all cases, exocytosis is mediated by the same fundamental mechanism, i.e., the assembly of soluble N-ethylmaleimide-sensitive factor attachment protein receptor (SNARE) proteins. It is often assumed that vesicles need to be docked at the plasma membrane and SNARE proteins must be preassembled before exocytosis is triggered. However, this model cannot account for the dynamics of exocytosis recently reported in synapses and other cells. For example, vesicles undergo exocytosis without prestimulus docking during tonic exocytosis of synaptic vesicles in the active zone. In addition, epithelial and hematopoietic cells utilize cAMP and kinases to trigger slow exocytosis of nondocked vesicles. In this review, we summarize the manner in which the diversity of exocytosis reflects the initial configurations of SNARE assembly, including trans-SNARE, binary-SNARE, unitary-SNARE, and cis-SNARE configurations. The initial SNARE configurations depend on the particular SNARE subtype (syntaxin, SNAP25, or VAMP), priming proteins (Munc18, Munc13, CAPS, complexin, or snapin), triggering proteins (synaptotagmins, Doc2, and various protein kinases), and the submembraneous cytomatrix, and they are the key to determining the kinetics of subsequent exocytosis. These distinct initial configurations will help us clarify the common SNARE assembly processes underlying exocytosis and membrane trafficking in eukaryotic cells. {\textcopyright} 2012 the American Physiological Society.},
author = {Kasai, Haruo and Takahashi, Noriko and Tokumaru, Hiroshi},
doi = {10.1152/physrev.00007.2012},
file = {:Users/reinhoogstraaten/Library/Application Support/Mendeley Desktop/Downloaded/Kasai, Takahashi, Tokumaru - 2012 - Distinct Initial SNARE Configurations Underlying the Diversity of Exocytosis.pdf:pdf},
issn = {00319333},
journal = {Physiological Reviews},
month = {oct},
number = {4},
pages = {1915--1964},
publisher = { American Physiological Society Bethesda, MD},
title = {{Distinct initial SNARE configurations underlying the diversity of exocytosis}},
url = {http://www.physiology.org/doi/10.1152/physrev.00007.2012},
volume = {92},
year = {2012}
}
@techreport{Yamasaki1994,
abstract = {Synaptobrevin/vesicle-associated membrane protein (VAMP) and syntaxin are potential vesicle donor and target membrane receptors of a docking complex that requires N-ethylmaleimide-sensitive factor (NSF) and soluble NSF- attachment proteins as soluble factors for vesicle fusion with target membranes. Members of this docking complex are the target of clostridial neurotoxins that act as zinc-dependent proteases. Molecular cloning of the Aplysia californica synaptobrevin cDNA revealed a 180-residue polypeptide (M(r), 19,745) with a central transmembrane region and an atypically large C- terminal intravesicular domain. This polypeptide integrates into membranes at both the co- and posttranslational level, as shown by modification of an artificially introduced N-glycosylation site. The soluble and membrane- anchored forms of synaptobrevin are cleaved by the light chains of the botulinal toxins type D and F and by tetanus toxin involving the peptide bonds Lys49-Ile50, Gln48-Lys49, and Gln66-Phe67, respectively. The active center of the tetanus toxin light chain was identified by site- specific mutagenesis. His233, His237, Glu234, and Glu(270/271) are essential to this proteolytic activity. Modification of histidine residues resulted in loss of zinc binding, whereas a replacement of Glu234 only slightly reduced the zinc content.},
author = {Yamasaki, Shinji and Hu, Yinghe and Binz, Thomas and Kalkuhl, Arno and Kurazono, Hisao and Tamura, Teruko and Jahn, Reinhard and Kandel, Eric and Niemann, Heiner},
booktitle = {Proceedings of the National Academy of Sciences of the United States of America},
doi = {10.1073/pnas.91.11.4688},
file = {:Users/reinhoogstraaten/Library/Application Support/Mendeley Desktop/Downloaded/Yamasaki et al. - 1994 - Synaptobrevinvesicle-associated membrane protein (VAMP) of Aplysia californica Structure and proteolysis by tet.pdf:pdf},
issn = {00278424},
number = {11},
pages = {4688--4692},
title = {{Synaptobrevin/vesicle-associated membrane protein (VAMP) of Aplysia californica: Structure and proteolysis by tetanus toxin and botulinal neurotoxins type D and F}},
volume = {91},
year = {1994}
}
@article{Chen2008,
abstract = {Botulinum neurotoxin (BoNT; serotypes A-G) and tetanus neurotoxin elicit flaccid and spastic paralysis, respectively. These neurotoxins are zinc proteases that cleave SNARE proteins to inhibit synaptic vesicle fusion to the plasma membrane. Although BoNT/B and tetanus neurotoxin (TeNT) cleave VAMP-2 at the same scissile bond, their mechanism(s) of VAMP-2 recognition is not clear. Mapping experiments showed that residues 60-87 of VAMP-2 were sufficient for efficient cleavage by BoNT/B and that residues 40-87 of VAMP-2 were sufficient for efficient TeNT cleavage. Alanine-scanning mutagenesis and kinetic analysis identified three regions within VAMP-2 that were recognized by BoNT/B and TeNT: residues adjacent to the site of scissile bond cleavage (cleavage region) and residues located within N-terminal and C-terminal regions relative to the cleavage region. Analysis of residues within the cleavage region showed that mutations at the P7, P4, P2, and P1′ residues of VAMP-2 had the greatest inhibition of LC/B cleavage (≥32-fold), whereas mutations at P7, P4, P1′, and P2′ residues of VAMP-2 had the greatest inhibition of LC/TeNT cleavage (≥64-fold). Residues within the cleavage region influenced catalysis, whereas residues N-terminal and C-terminal to the cleavage region influenced binding affinity. Thus, BoNT/B and TeNT possess similar organization but have unique residues to recognize and cleave VAMP-2. These studies provide new insights into how the clostridial neurotoxins recognize their substrates. {\textcopyright} 2008 by The American Society for Biochemistry and Molecular Biology, Inc.},
author = {Chen, Sheng and Hall, Cherisse and Barbieri, Joseph T.},
doi = {10.1074/jbc.M800611200},
file = {:Users/reinhoogstraaten/Library/Application Support/Mendeley Desktop/Downloaded/Chen, Hall, Barbieri - 2008 - Substrate recognition of VAMP-2 by botulinum neurotoxin B and tetanus neurotoxin(2).pdf:pdf},
issn = {00219258},
journal = {Journal of Biological Chemistry},
month = {jul},
number = {30},
pages = {21153--21159},
pmid = {18511417},
publisher = {American Society for Biochemistry and Molecular Biology},
title = {{Substrate recognition of VAMP-2 by botulinum neurotoxin B and tetanus neurotoxin}},
url = {http://www.ncbi.nlm.nih.gov/pubmed/18511417 http://www.pubmedcentral.nih.gov/articlerender.fcgi?artid=PMC2475686},
volume = {283},
year = {2008}
}
@article{Tooze1991,
abstract = {The events in the biogenesis of secretory granules after the budding of a dense-cored vesicle from the trans-Golgi network (TGN) were investigated in the neuroendocrine cell line PC12, using sulfate-labeled secretogranin II as a marker. The TGN-derived dense-cored vesicles, which we refer to as immature secretory granules, were found to be obligatory organellar intermediates in the biogenesis of the mature secretory granules which accumulate in the cell. Immature secretory granules were converted to mature secretory granules with a half-time of {\~{}}45 min. This conversion entailed an increase in their size, implying that the maturation of secretory granules includes a fusion event involving immature secretory granules. Pulse-chase labeling of PC12 cells followed by stimulation with high K+, which causes the release of secretogranin II, showed that not only mature, but also immature secretory granules were capable of undergoing regulated exocytosis. The kinetics of secretion of secretogranin II, as well as those of a constitutively secreted heparan sulfate proteoglycan, were reduced by treatment of PC12 cells with nocodazole, suggesting that both secretory granules and constitutive secretory vesicles are transported to the plasma membrane along microtubules. Our results imply that certain membrane proteins, e.g., those involved in the fusion of post-TGN vesicles with the plasma membrane, are sorted upon exit from the TGN, whereas other membrane proteins, e.g., those involved in the interaction of post-TGN vesicles with the cytoskeleton, may not be sorted.},
author = {Tooze, S. A. and Flatmark, T. and Tooze, J. and Huttner, W. B.},
doi = {10.1083/jcb.115.6.1491},
file = {:Users/reinhoogstraaten/Library/Application Support/Mendeley Desktop/Downloaded/Tooze et al. - 1991 - Characterization of the immature secretory granule, an intermediate in granule biogenesis.pdf:pdf},
issn = {00219525},
journal = {Journal of Cell Biology},
month = {dec},
number = {6},
pages = {1491--1503},
pmid = {1757459},
publisher = {Rockefeller University Press},
title = {{Characterization of the immature secretory granule, an intermediate in granule biogenesis}},
url = {http://www.ncbi.nlm.nih.gov/pubmed/1757459 http://www.pubmedcentral.nih.gov/articlerender.fcgi?artid=PMC2289211},
volume = {115},
year = {1991}
}
@article{Meng2007a,
abstract = {Calcitonin-gene-related peptide (CGRP), a potent vasodilator that mediates inflammatory pain, is elevated in migraine; nevertheless, little is known about its release from sensory neurons. In this study, CGRP was found to occur in the majority of neurons from rat trigeminal ganglia, together with the three exocytotic SNAREs [SNAP25, syntaxin 1 and the synaptobrevin (Sbr, also known as VAMP) isoforms] and synaptotagmin. Ca2+- dependent CGRP release was evoked with K+- depolarisation and, to lower levels, by capsaicin or bradykinin from neurons that contain the vanilloid receptor 1 and/or bradykinin receptor 2. Botulinum neurotoxin (BoNT) type A cleaved SNAP25 and inhibited release triggered by K+ {\textgreater} bradykinin ≫ capsaicin. Unlike BoNT type D, BoNT type B did not affect exocytosis, even though the neurons possess its receptor and Sbr II and Sbr III got proteolysed (I is resistant in rat) but, in mouse neurons, it additionally cleaved Sbr I and blocked transmitter release. Sbr I and II were found in CGRP-containing vesicles, and each was shown to separately form a SNARE complex. These new findings, together with punctate staining of Sbr I and CGRP in neurites, implicate isoform Sbr I in exocytosis from large dense-core vesicles together with SNAP25 (also, probably, syntaxin 1 because BoNT type C1 caused partial cleavage and inhibition); this differs from Sbr-II-dependent release of transmitters from small synaptic vesicles. Such use of particular Sbr isoform(s) by different neurons raises the functional implications for other cells previously unrecognised.},
author = {Meng, Jianghui and Wang, Jiafu and Lawrence, Gary and Dolly, J. Oliver},
doi = {10.1242/jcs.012211},
file = {:Users/reinhoogstraaten/Library/Application Support/Mendeley Desktop/Downloaded/Meng, J., Wang, J., Lawrence, G., {\&} Dolly - 2007 - Synaptobrevin I mediates exocytosis of CGRP from sensory neurons and inhibition by bo.pdf:pdf},
issn = {00219533},
journal = {Journal of Cell Science},
keywords = {Bradykinin,Capsaicin,Nociception,SNAP25,Sbr I/II,Syntaxin I,Trigeminal ganglion},
number = {16},
pages = {2864--2874},
title = {{Synaptobrevin I mediates exocytosis of CGRP from sensory neurons and inhibition by botulinum toxins reflects their anti-nociceptive potential}},
url = {http://jcs.biologists.org/content/joces/120/16/2864.full.pdf},
volume = {120},
year = {2007}
}
@article{Granseth2006,
abstract = {The maintenance of synaptic transmission requires that vesicles be recycled after releasing neurotransmitter. Several modes of retrieval have been proposed to operate at small synaptic terminals of central neurons, including a fast "kiss-and-run" mechanism that releases neurotransmitter through a fusion pore. Using an improved fluorescent reporter comprising pHluorin fused to synaptophysin, we find that only a slow mode of endocytosis ($\tau$ = 15 s) operates at hippocampal synapses when vesicle fusion is triggered by a single nerve impulse or short burst. This retrieval mechanism is blocked by overexpression of the C-terminal fragment of AP180 or by knockdown of clathrin using RNAi, and it is associated with the movement of clathrin and vesicle proteins out of the synapse. These results indicate that clathrin-mediated endocytosis is the major, if not exclusive, mechanism of vesicle retrieval after physiological stimuli. {\textcopyright} 2006 Elsevier Inc. All rights reserved.},
author = {Granseth, Bj{\"{o}}rn and Odermatt, Benjamin and Royle, Stephen J J. and Lagnado, Leon},
doi = {10.1016/j.neuron.2006.08.029},
file = {:Users/reinhoogstraaten/Library/Application Support/Mendeley Desktop/Downloaded/Granseth et al. - 2006 - Clathrin-Mediated Endocytosis Is the Dominant Mechanism of Vesicle Retrieval at Hippocampal Synapses.pdf:pdf},
issn = {08966273},
journal = {Neuron},
keywords = {MOLNEURO,SIGNALING},
month = {sep},
number = {6},
pages = {773--786},
pmid = {16982422},
publisher = {Cell Press},
title = {{Clathrin-Mediated Endocytosis Is the Dominant Mechanism of Vesicle Retrieval at Hippocampal Synapses}},
url = {papers://5b5dd7df-cb43-4c9c-aba9-19017de79ffc/Paper/p11910},
volume = {51},
year = {2006}
}
@article{VanDenBogaart2010,
abstract = {In eukaryotes, most intracellular membrane fusion reactions are mediated by the interaction of SNARE proteins that are present in both fusing membranes. However, the minimal number of SNARE complexes needed for membrane fusion is not known. Here we show unambiguously that one SNARE complex is sufficient for membrane fusion. We performed controlled in vitro F{\"{o}}rster resonance energy transfer (FRET) experiments and found that liposomes bearing only a single SNARE molecule are still capable of fusion with other liposomes or with purified synaptic vesicles. Furthermore, we demonstrated that multiple SNARE complexes do not act cooperatively, showing that synergy between several SNARE complexes is not needed for membrane fusion. Our findings shed new light on the mechanism of SNARE-mediated membrane fusion and call for a revision of current views of fusion events such as the fast release of neurotransmitters. {\textcopyright} 2010 Nature America, Inc. All rights reserved.},
author = {{Van Den Bogaart}, Geert and Holt, Matthew G. and Bunt, Gertrude and Riedel, Dietmar and Wouters, Fred S. and Jahn, Reinhard},
doi = {10.1038/nsmb.1748},
file = {:Users/reinhoogstraaten/Library/Application Support/Mendeley Desktop/Downloaded/van den Bogaart et al. - 2010 - One SNARE complex is sufficient for membrane fusion.pdf:pdf},
issn = {15459993},
journal = {Nature Structural and Molecular Biology},
keywords = {Membrane fusion,SNARE},
month = {mar},
number = {3},
pages = {358--364},
publisher = {Nature Publishing Group},
title = {{One SNARE complex is sufficient for membrane fusion}},
url = {http://www.nature.com/articles/nsmb.1748},
volume = {17},
year = {2010}
}
@article{Vuong2018a,
abstract = {Dysfunction of the neuronal RNA binding protein RBFOX1 has been linked to epilepsy and autism spectrum disorders. Rbfox1 loss in mice leads to neuronal hyper-excitability and seizures, but the physiological basis for this is unknown. We identify the vSNARE protein Vamp1 as a major Rbfox1 target. Vamp1 is strongly downregulated in Rbfox1 Nes-cKO mice due to loss of 3′ UTR binding by RBFOX1. Cytoplasmic Rbfox1 stimulates Vamp1 expression in part by blocking microRNA-9. We find that Vamp1 is specifically expressed in inhibitory neurons, and that both Vamp1 knockdown and Rbfox1 loss lead to decreased inhibitory synaptic transmission and E/I imbalance. Re-expression of Vamp1 selectively within interneurons rescues the electrophysiological changes in the Rbfox1 cKO, indicating that Vamp1 loss is a major contributor to the Rbfox1 Nes-cKO phenotype. The regulation of interneuron-specific Vamp1 by Rbfox1 provides a paradigm for broadly expressed RNA-binding proteins performing specialized functions in defined neuronal subtypes. Regulation of Vamp1 expression in inhibitory neurons by cytoplasmic Rbfox1 is required for proper inhibitory synaptic transmission and E/I balance. Restoring Vamp1 levels in Rbfox1 cKO inhibitory neurons is sufficient to rescue physiological defects.},
author = {Vuong, Celine K. and Wei, Weizheng and Lee, Ji Ann and Lin, Chia Ho and Damianov, Andrey and de la Torre-Ubieta, Luis and Halabi, Reem and Otis, Klara Olofsdotter and Martin, Kelsey C. and O'Dell, Thomas J. and Black, Douglas L.},
doi = {10.1016/j.neuron.2018.03.008},
file = {:Users/reinhoogstraaten/Library/Application Support/Mendeley Desktop/Downloaded/Vuong et al. - 2018 - Rbfox1 Regulates Synaptic Transmission through the Inhibitory Neuron-Specific vSNARE Vamp1(3).pdf:pdf},
issn = {10974199},
journal = {Neuron},
keywords = {E/I balance,RNA-binding protein,Rbfox1,Vamp1,inhibitory synaptic transmission,microRNA-9,posttranscriptional regulation},
month = {apr},
number = {1},
pages = {127--141.e7},
publisher = {Cell Press},
title = {{Rbfox1 Regulates Synaptic Transmission through the Inhibitory Neuron-Specific vSNARE Vamp1}},
url = {https://www.sciencedirect.com/science/article/pii/S0896627318301855},
volume = {98},
year = {2018}
}
@article{Ahnert-Hilger2013,
abstract = {Synaptic vesicles (SV) are key organelles of neuronal communication. SV are responsible for the storage of neurotransmitters, which are released by Ca 2+-dependent exocytosis. After release and interaction with postsynaptic receptors, transmitters rapidly diffuse out of the synaptic cleft and are sequestered by plasma membrane transporters (in some cases following enzymatic conversion). SVs undergo endocytosis and are refilled by specific vesicular transmitter transporters different in the various neuronal subtypes. Besides these differences, SVs in general are equipped with a remarkable common set of proteins. Botulinum neurotoxins (BoNTs) inhibit neurotransmitter release from almost all types of neurons by cleaving proteins required for membrane fusion localized either to SVs (synaptobrevin) or to the plasma membrane (SNAP-25 and syntaxin) depending on the BoNT serotype. To enter the neuronal cytoplasm, BoNTs specifically interact with the luminal domain of SV proteins (synaptotagmin or SV2, depending on serotype) transiently exposed during exocytotic membrane fusion and occurring in almost every neuron. Thus, the highly specific interaction with luminal domains of SV proteins commonly expressed on all SV types is one reason why BoNTs exhibit such a high neuronal specificity but attack almost every neuron type. {\textcopyright} Springer-Verlag Berlin Heidelberg 2013.},
author = {Ahnert-Hilger, Gudrun and M{\"{u}}nster-Wandowski, Agnieszka and H{\"{o}}ltje, Markus},
doi = {10.1007/978-3-642-33570-9-8},
file = {:Users/reinhoogstraaten/Library/Application Support/Mendeley Desktop/Downloaded/Ahnert-Hilger, M{\"{u}}nster-Wandowski, H{\"{o}}ltje - 2012 - Synaptic Vesicle Proteins Targets and Routes for Botulinum Neurotoxins.pdf:pdf},
isbn = {9783642335693},
issn = {0070217X},
journal = {Current Topics in Microbiology and Immunology},
keywords = {SNAP-25,SV2,Synaptic vesicle (SV),Synaptobrevin/VAMP,Synaptotagmin (Syt),Syntaxin},
pages = {159--177},
publisher = {Springer, Berlin, Heidelberg},
title = {{Synaptic vesicle proteins: Targets and routes for botulinum neurotoxins}},
url = {http://link.springer.com/10.1007/978-3-642-33570-9{\_}8},
volume = {364},
year = {2013}
}
@article{Meng2014a,
abstract = {Oligomerisation of soluble N-ethylmaleimide-sensitive factor attachment protein receptor (SNARE) complexes is required for synaptic vesicle fusion and neurotransmitter release. How these regulate the release of pain peptides elicited by different stimuli from sensory neurons has not been established. Herein, K+ depolarization was found to induce multiple sodium dodecyl sulfate (SDS)-resistant SNARE complexes in sensory neurons exposed to botulinum neurotoxins (BoNTs), with molecular weights ranging from 104–288 k (large) to 38–104 k (small). Isoform 1 of vesicle-associated membrane protein 1 (VAMP 1) assembled into stable complexes upon depolarisation and was required for the participation of intact synaptosome-associated protein of relative molecular mass 25 k (SNAP-25) or BoNT/A-truncated form (SNAP-25A) in the large functional and small inactive SDS-resistant SNARE complexes. Cleaving VAMP 1 decreased SNAP-25A in the functional complexes to a much greater extent than the remaining intact SNAP-25. Syntaxin 1 proved essential for the incorporation of intact and SNAP-25A into the large complexes. Truncation of syntaxin 1 by BoNT/C1 caused /A- and/or /C1-truncated SNAP-25 to appear in non-functional complexes and blocked the release of calcitonin gene-related peptide (CGRP) elicited by capsaicin, ionomycin, thapsigargin or K+ depolarization. Only the latter two were susceptible to /A. Inhibition of CGRP release by BoNT/A was reversed by capsaicin and/or ionomycin, an effect overcome by BoNT/C1. Unlike BoNT/B, BoNT/D cleaved VAMP 1 in addition to 2 and 3 in rat sensory neurons and blocked both CGRP and substance P release. Thus, unlike SNAP-25, syntaxin 1 and VAMP 1 are more suitable targets to abolish functional SNARE complexes and pain peptide release evoked by any stimuli.},
author = {Meng, Jianghui and Dolly, J. Oliver and Wang, Jiafu},
doi = {10.1007/s12035-014-8665-1},
file = {:Users/reinhoogstraaten/Library/Application Support/Mendeley Desktop/Downloaded/Meng, Dolly, Wang - 2014 - Selective Cleavage of SNAREs in Sensory Neurons Unveils Protein Complexes Mediating Peptide Exocytosis Trigge.pdf:pdf},
isbn = {0893-7648},
issn = {15591182},
journal = {Molecular Neurobiology},
keywords = {SNAP-25,Syntaxin 1,TRPV1,Trigeminal ganglionic neurons,VAMP 1 and 2},
number = {2},
pages = {574--588},
pmid = {24604356},
title = {{Selective Cleavage of SNAREs in Sensory Neurons Unveils Protein Complexes Mediating Peptide Exocytosis Triggered by Different Stimuli}},
volume = {50},
year = {2014}
}
@article{Persoon2018,
abstract = {{\textcopyright} 2018 The Authors. Published under the terms of the CC BY 4.0 license Neuropeptides are essential signaling molecules transported and secreted by dense-core vesicles (DCVs), but the number of DCVs available for secretion, their subcellular distribution, and release probability are unknown. Here, we quantified DCV pool sizes in three types of mammalian CNS neurons in vitro and in vivo. Super-resolution and electron microscopy reveal a total pool of 1,400–18,000 DCVs, correlating with neurite length. Excitatory hippocampal and inhibitory striatal neurons in vitro have a similar DCV density, and thalamo-cortical axons in vivo have a slightly higher density. Synapses contain on average two to three DCVs, at the periphery of synaptic vesicle clusters. DCVs distribute equally in axons and dendrites, but the vast majority (80{\%}) of DCV fusion events occur at axons. The release probability of DCVs is 1–6{\%}, depending on the stimulation. Thus, mammalian CNS neurons contain a large pool of DCVs of which only a small fraction can fuse, preferentially at axons.},
author = {Persoon, Claudia M and Moro, Alessandro and Nassal, Joris P and Farina, Margherita and Broeke, Jurjen H and Arora, Swati and Dominguez, Natalia and Weering, Jan RT and Toonen, Ruud F and Verhage, Matthijs},
doi = {10.15252/embj.201899672},
file = {:Users/reinhoogstraaten/Library/Application Support/Mendeley Desktop/Downloaded/Persoon et al. - 2018 - Pool size estimations for dense‐core vesicles in mammalian CNS neurons.pdf:pdf},
issn = {0261-4189},
journal = {The EMBO Journal},
keywords = {dense‐core vesicles,pool sizes,release probability,secretion},
month = {oct},
number = {20},
pages = {e99672},
publisher = {John Wiley {\&} Sons, Ltd},
title = {{ Pool size estimations for dense‐core vesicles in mammalian CNS neurons }},
url = {http://emboj.embopress.org/lookup/doi/10.15252/embj.201899672},
volume = {37},
year = {2018}
}
@article{Schwarz2017d,
abstract = {Communication between glia cells and neurons is crucial for brain functions, but the molecular mechanisms and functional consequences of gliotransmission remain enigmatic. Here we report that astrocytes express synaptobrevin II and cellubrevin as functionally non-overlapping vesicular SNARE proteins on glutamatergic vesicles and neuropeptide Y-containing large dense-core vesicles, respectively. Using individual null-mutants for Vamp2 (synaptobrevin II) and Vamp3 (cellubrevin), as well as the corresponding compound null-mutant for genes encoding both v-SNARE proteins, we delineate previously unrecognized individual v-SNARE dependencies of astrocytic release processes and their functional impact on neuronal signaling. Specifically, we show that astroglial cellubrevin-dependent neuropeptide Y secretion diminishes synaptic signaling, while synaptobrevin II-dependent glutamate release from astrocytes enhances synaptic signaling. Our experiments thereby uncover the molecular mechanisms of two distinct v-SNARE-dependent astrocytic release pathways that oppositely control synaptic strength at presynaptic sites, elucidating new avenues of communication between astrocytes and neurons.},
author = {Schwarz, Yvonne and Zhao, Na and Kirchhoff, Frank and Bruns, Dieter},
doi = {10.1038/nn.4647},
file = {:Users/reinhoogstraaten/Library/Application Support/Mendeley Desktop/Downloaded/Schwarz et al. - 2017 - Astrocytes control synaptic strength by two distinct v-SNARE-dependent release pathways(3).pdf:pdf},
issn = {15461726},
journal = {Nature Neuroscience},
keywords = {Astrocyte,Cellular neuroscience,Exocytosis,Glial biology},
month = {sep},
number = {11},
pages = {1529--1539},
publisher = {Nature Publishing Group},
title = {{Astrocytes control synaptic strength by two distinct v-SNARE-dependent release pathways}},
url = {http://www.nature.com/doifinder/10.1038/nn.4647},
volume = {20},
year = {2017}
}
@techreport{Li1994a,
abstract = {Specific proteolysis by the tetanus toxin light chain of a vesicle-associated membrane protein (VAMP) involved in exocytosis is thought to underlie its intracellular blockade of neurotransmitter release. To substantiate this mechanism, recombinant light chain was expressed as a maltose binding protein-light chain fusion product in Escherichia coli. After purification by affinity chromatography and cleavage with factor Xa, the resultant light chain was isolated and its identity confirmed by Western blotting and N-terminal sequencing. It exhibited activity similar to that of the native light chain in proteolyzing its target in isolated bovine small synaptic vesicles and in hydrolyzing a 62-residue synthetic polypeptide spanning the cleavage site of the substrate. The importance of Glu234 in the catalytic activity of the light chain, possibly analogous to Glu143 of thermolysin, was examined using site-directed mutagenesis. Changing Glu234 to Ala abolished the protease activity of the light chain, but its ability to bind the polypeptide substrate was retained. Each recombinant light chain could be reconstituted with the heavy chain of tetanus toxin, yielding the same level of disulfide-linked species as the two native chains. Whereas the toxin formed with wild-type light chain exhibited appreciable neuromuscular paralysis activity and mouse lethality, the equivalent dichain material containing the Ala234 mutant lacked neurotoxicity in both the in vitro and in vivo assays. Thus, these results demonstrate directly, for the first time, that the lethality of tetanus toxin and its inhibition of exocytosis in intact neurons are attributable largely, if not exclusively, to endoprotease activity. {\textcopyright} 1994, American Chemical Society. All rights reserved.},
author = {Li, Yan and Foran, Patrick and de Paiva, Anton and Dougan, Gordon and Dolly, J. Oliver and Fairweather, Neil F. and Weller, Ulrich},
booktitle = {Biochemistry},
doi = {10.1021/bi00188a034},
file = {:Users/reinhoogstraaten/Library/Application Support/Mendeley Desktop/Downloaded/Li et al. - 1994 - A Single Mutation in the Recombinant Light Chain of Tetanus Toxin Abolishes Its Proteolytic Activity and Removes the.pdf:pdf},
issn = {15204995},
number = {22},
pages = {7014--7020},
title = {{A Single Mutation in the Recombinant Light Chain of Tetanus Toxin Abolishes Its Proteolytic Activity and Removes the Toxicity Seen after Reconstitution with Native Heavy Chain}},
url = {https://pubs.acs.org/sharingguidelines},
volume = {33},
year = {1994}
}
@article{Schubert2011,
abstract = {Several evidences suggest that astrocytes release small transmitter molecules, peptides, and protein factors via regulated exocytosis, implying that they function as specialized neurosecretory cells. However, very little is known about the molecular and functional properties of regulated secretion in astrocytes in the adult brain. Establishing these properties is central to the understanding of the communication mode(s) of these cells and their role(s) in the control of synaptic functions and of cerebral blood flow. In this study, we have set-up a high-resolution confocal microscopy approach to distinguish protein expression in astrocytic structures and neighboring synaptic terminals in adult brain tissue. This approach was applied to investigate the expression pattern of core SNARE proteins for vesicle fusion in the dentate gyrus and CA1 regions of the mouse hippocampus. Our comparative analysis shows that astrocytes abundantly express, in their cell body and main processes, all three protein partners necessary to form an operational SNARE complex but not in the same isoforms expressed in neighbouring synaptic terminals. Thus, SNAP25 and VAMP2 are absent from astrocytic processes and typically concentrated in terminals, while SNAP23 and VAMP3 have the opposite expression pattern. Syntaxin 1 is present in both synaptic terminals and astrocytes. These data support the view that astrocytes in the adult hippocampus can communicate via regulated exocytosis and also indicates that astrocytic exocytosis may differ in its properties from action potential-dependent exocytosis at neuronal synapses, as it relies on a distinctive set of SNARE proteins. {\textcopyright} 2011 Wiley-Liss, Inc.},
author = {Schubert, Vanessa and Bouvier, David and Volterra, Andrea},
doi = {10.1002/glia.21190},
file = {:Users/reinhoogstraaten/Library/Application Support/Mendeley Desktop/Downloaded/Schubert, Bouvier, Volterra - 2011 - SNARE protein expression in synaptic terminals and astrocytes in the adult hippocampus A comparativ.pdf:pdf},
issn = {08941491},
journal = {Glia},
keywords = {Astrocytes,Hippocampus,Immunohistochemistry,Regulated exocytosis,SNARE proteins},
month = {oct},
number = {10},
pages = {1472--1488},
publisher = {John Wiley {\&} Sons, Ltd},
title = {{SNARE protein expression in synaptic terminals and astrocytes in the adult hippocampus: A comparative analysis}},
url = {http://doi.wiley.com/10.1002/glia.21190},
volume = {59},
year = {2011}
}
@article{EmperadorMelero2017,
abstract = {Neurons communicate by regulated secretion of chemical signals from synaptic vesicles (SVs) and dense-core vesicles (DCVs). Here, we investigated the maturation of these two secretory pathways in micro-networks of human iPSC-derived neurons. These micro-networks abundantly expressed endogenous SV and DCV markers, including neuropeptides. DCV transport was microtubule dependent, preferentially anterograde in axons, and 2-fold faster in axons than in dendrites. SV and DCV secretion were strictly Ca2+ and SNARE dependent. DCV secretion capacity matured until day in vitro (DIV) 36, with intense stimulation releasing 6{\%} of the total DCV pool, and then plateaued. This efficiency is comparable with mature mouse neurons. In contrast, SV secretion capacity continued to increase until DIV50, with substantial further increase in secretion efficiency and decrease in silent synapses. These data show that the two secretory pathways can be studied in human neurons and that they mature differentially, with DCV secretion reaching maximum efficiency when that of SVs is still low.},
author = {{Emperador Melero}, Javier and Nadadhur, Aishwarya G. and Schut, Desiree and Weering, Jan V. and Heine, Vivi M. and Toonen, Ruud F. and Verhage, Matthijs},
doi = {10.1016/j.stemcr.2017.01.019},
file = {:Users/reinhoogstraaten/Library/Application Support/Mendeley Desktop/Downloaded/Melero et al. - 2017 - Differential Maturation of the Two Regulated Secretory Pathways in Human iPSC-Derived Neurons.pdf:pdf},
issn = {22136711},
journal = {Stem Cell Reports},
keywords = {dense-core vesicles,human iPSC-derived neurons,neuropeptides,regulated neurosecretion,synaptic transmission},
number = {3},
pages = {659--672},
publisher = {ElsevierCompany.},
title = {{Differential Maturation of the Two Regulated Secretory Pathways in Human iPSC-Derived Neurons}},
url = {http://dx.doi.org/10.1016/j.stemcr.2017.01.019},
volume = {8},
year = {2017}
}
@article{Wilhelm2014,
abstract = {Synaptic vesicle recycling has long served as a model for the general mechanisms of cellular trafficking. We used an integrative approach, combining quantitative immunoblotting and mass spectrometry to determine protein numbers; electron microscopy to measure organelle numbers, sizes, and positions; and super-resolution fluorescence microscopy to localize the proteins. Using these data, we generated a three-dimensional model of an "average" synapse, displaying 300,000 proteins in atomic detail. The copy numbers of proteins involved in the same step of synaptic vesicle recycling correlated closely. In contrast, copy numbers varied over more than three orders of magnitude between steps, from about 150 copies for the endosomal fusion proteins to more than 20,000 for the exocytotic ones.},
author = {Wilhelm, Benjamin G. and Mandad, Sunit and Truckenbrodt, Sven and Kroḧnert, Katharina and Sch{\"{a}}fer, Christina and Rammner, Burkhard and Koo, Seong Joo and Cla{\ss}en, Gala A. and Krauss, Michael and Haucke, Volker and Urlaub, Henning and Rizzoli, Silvio O.},
doi = {10.1126/science.1252884},
file = {:Users/reinhoogstraaten/Library/Application Support/Mendeley Desktop/Downloaded/Wilhelm et al. - 2014 - Composition of isolated synaptic boutons reveals the amounts of vesicle trafficking proteins.pdf:pdf},
issn = {10959203},
journal = {Science},
month = {may},
number = {6187},
pages = {1023--1028},
publisher = {American Association for the Advancement of Science},
title = {{Composition of isolated synaptic boutons reveals the amounts of vesicle trafficking proteins}},
volume = {344},
year = {2014}
}
@article{Shimojo2015,
abstract = {At presynaptic active zones, exocytosis of neurotransmitter vesicles (SVs) is driven by SNARE complexes that recruit Syb2 and SNAP25. However, it remains unknown which SNAREs promote the secretion of neuronal proteins, including those essential for circuit development and experience-dependent plasticity. Here we demonstrate that Syb2 and SNAP25 mediate the vesicular release of BDNF in axons and dendrites of cortical neurons, suggesting these SNAREs act in multiple spatially segregated secretory pathways. Remarkably, axonal secretion of BDNF is also strongly regulated by SNAP47, which interacts with SNAP25 but appears to be dispensable for exocytosis of SVs. Cell-autonomous ablation of SNAP47 disrupts the layer-specific branching of callosal axons of projection cortical neurons invivo, and this phenotype is recapitulated by ablation of BDNF or its receptor, TrkB. Our results provide insights into the molecular mechanisms ofprotein secretion, and they define the functions of SNAREs in BDNF signaling and regulation of neuronal connectivity.},
author = {Shimojo, Masafumi and Courchet, Julien and Pieraut, Simon and Torabi-Rander, Nina and Sando, Richard and Polleux, Franck and Maximov, Anton},
doi = {10.1016/j.celrep.2015.04.032},
file = {:Users/reinhoogstraaten/Library/Application Support/Mendeley Desktop/Downloaded/Shimojo et al. - 2015 - SNAREs Controlling Vesicular Release of BDNF and Development of Callosal Axons.pdf:pdf},
issn = {22111247},
journal = {Cell Reports},
month = {may},
number = {7},
pages = {1054--1066},
publisher = {Cell Press},
title = {{SNAREs Controlling Vesicular Release of BDNF and Development of Callosal Axons}},
url = {https://www.sciencedirect.com/science/article/pii/S2211124715004337},
volume = {11},
year = {2015}
}
@article{Kaeser2014,
abstract = {Most neuronal communication relies upon the synchronous release of neurotransmitters, which occurs through synaptic vesicle exocytosis triggered by action potential invasion of a presynaptic bouton. However, neurotransmitters are also released asynchronously with a longer, variable delay following an action potential or spontaneously in the absence of action potentials. A compelling body of research has identified roles and mechanisms for synchronous release, but asynchronous release and spontaneous release are less well understood. In this review, we analyze how the mechanisms of the three release modes overlap and what molecular pathways underlie asynchronous and spontaneous release. We conclude that the modes of release have key fusion processes in common but may differ in the source of and necessity for Ca(2+) to trigger release and in the identity of the Ca(2+) sensor for release.},
author = {Kaeser, Pascal S. and Regehr, Wade G.},
doi = {10.1146/annurev-physiol-021113-170338},
issn = {0066-4278},
journal = {Annual Review of Physiology},
keywords = {SNARE complex,calcium,exocytosis,presynaptic active zone,synaptic vesicles},
month = {feb},
number = {1},
pages = {333--363},
pmid = {24274737},
publisher = { Annual Reviews },
title = {{Molecular Mechanisms for Synchronous, Asynchronous, and Spontaneous Neurotransmitter Release}},
url = {http://www.annualreviews.org/doi/10.1146/annurev-physiol-021113-170338},
volume = {76},
year = {2014}
}
@article{Borisovska2005,
abstract = {SNARE proteins (soluble NSF-attachment protein receptors) are thought to be central components of the exocytotic mechanism in neurosecretory cells, but their precise function remained unclear. Here, we show that each of the vesicle-associated SNARE proteins (v-SNARE) of a chromaffin granule, synaptobrevin II or cellubrevin, is sufficient to support Ca2+- dependent exocytosis and to establish a pool of primed, readily releasable vesicles. In the absence of both proteins, secretion is abolished, without affecting biogenesis or docking of granules indicating that v-SNAREs are absolutely required for granule exocytosis. We find that synaptobrevin II and cellubrevin differentially control the pool of readily releasable vesicles and show that the v-SNARE's amino terminus regulates the vesicle's primed state. We demonstrate that dynamics of fusion pore dilation are regulated by v-SNAREs, indicating their action throughout exocytosis from priming to fusion of vesicles. {\textcopyright} 2005 European Molecular Biology Organization | All Rights Reserved.},
author = {Borisovska, Maria and Zhao, Ying and Tsytsyura, Yaroslav and Glyvuk, Nataliya and Takamori, Shigeo and Matti, Ulf and Rettig, Jens and S{\"{u}}dhof, Thomas and Bruns, Dieter},
doi = {10.1038/sj.emboj.7600696},
file = {:Users/reinhoogstraaten/Library/Application Support/Mendeley Desktop/Downloaded/Borisovska et al. - 2005 - v-SNAREs control exocytosis of vesicles from priming to fusion.pdf:pdf},
issn = {02614189},
journal = {EMBO Journal},
keywords = {Amperometry,Capacitance measurements,Cellubrevin,Chromaffin cells,Synaptobrevin II},
month = {jun},
number = {12},
pages = {2114--2126},
publisher = {John Wiley {\&} Sons, Ltd},
title = {{v-SNAREs control exocytosis of vesicles from priming to fusion}},
url = {http://emboj.embopress.org/cgi/doi/10.1038/sj.emboj.7600696},
volume = {24},
year = {2005}
}
@article{McMahon1993d,
abstract = {TETANUS toxin inhibits neurotransmitter release by selectively blocking fusion of synaptic vesicles1,2. Recently tetanus toxin was shown to proteolytically degrade synaptobrevin II (also named VAMP-2), a synaptic vesicle-specific protein3,4, in vitro and in nerve terminals 5,6. As targets of tetanus toxin, synaptobrevins probably function in the exocytotic fusion of synaptic vesicles. Here we describe a new synaptobrevin homologue, cellubrevin, that is present in all cells and tissues tested and demonstrate that it is a membrane trafficking protein of a constitutively recycling pathway. Like synaptobrevin II, cellubrevin is proteolysed by tetanus toxin light chain in vitro and after transfection. Our results suggest that constitutive and regulated vesicular pathways use homologous proteins for membrane trafficking, probably for membrane fusion at the plasma membrane, indicating a greater mechanistic and evolutionary similarity between these pathways than previously thought. {\textcopyright} 1993 Nature Publishing Group.},
author = {McMahon, Harvey T. and Ushkaryov, Yuri A. and Edelmann, Lambert and Link, Egenhard and Binz, Thomas and Niemann, Heiner and Jahn, Reinhard and S{\"{u}}dhof, Thomas C.},
doi = {10.1038/364346a0},
file = {:Users/reinhoogstraaten/Library/Application Support/Mendeley Desktop/Downloaded/McMahon et al. - 1993 - Cellubrevin is a ubiquitous tetanus-toxin substrate homologous to a putative synaptic vesicle fusion protein(2).pdf:pdf},
issn = {00280836},
journal = {Nature},
number = {6435},
pages = {346--349},
title = {{Cellubrevin is a ubiquitous tetanus-toxin substrate homologous to a putative synaptic vesicle fusion protein}},
volume = {364},
year = {1993}
}
@article{Nagai2002a,
abstract = {The green fluorescent protein (GFP) from the jellyfish Aequorea victoria has provided a myriad of applications for biological systems. Over the last several years, mutagenesis studies have improved folding properties of GFP (refs 1, 2). However, slow maturation is still a big obstacle to the use of GFP variants for visualization. These problems are exacerbated when GFP variants are expressed at 37°C and/or targeted to certain organelles. Thus, obtaining GFP variants that mature more efficiently is crucial for the development of expanded research applications. Among Aequorea GFP variants, yellow fluorescent proteins (YFPs) are relatively acid-sensitive, and uniquely quenched by chloride ion (CI−)3. For YFP to be fully and stably fluorescent, mutations that decrease the sensitivity to both pH and CI− are desired. Here we describe the development of an improved version of YFP named "Venus". Venus contains a novel mutation, F46L, which at 37°C greatly accelerates oxidation of the chromophore, the rate-limiting step of maturation. As a result of other mutations, F64L/M153T/V163A/S175G, Venus folds well and is relatively tolerant of exposure to acidosis and CI−. We succeeded in efficiently targeting a neuropeptide Y-Venus fusion protein to the dense-core granules of PC12 cells. Its secretion was readily monitored by measuring release of fluorescence into the medium. The use of Venus as an acceptor allowed early detection of reliable signals of fluorescence resonance energy transfer (FRET) for Ca2+ measurements in brain slices. With the improved speed and efficiency of maturation and the increased resistance to environment, Venus will enable fluorescent labelings that were not possible before.},
author = {Nagai, Takeharu and Ibata, Keiji and Park, Eun Sun and Kubota, Mie and Mikoshiba, Katsuhiko and Miyawaki, Atsushi},
doi = {10.1038/nbt0102-87},
issn = {10870156},
journal = {Nature Biotechnology},
month = {jan},
number = {1},
pages = {87--90},
pmid = {11753368},
title = {{A variant of yellow fluorescent protein with fast and efficient maturation for cell-biological applications}},
url = {http://www.ncbi.nlm.nih.gov/pubmed/11753368 http://www.nature.com/articles/nbt0102-87},
volume = {20},
year = {2002}
}
@article{Takamori2006,
abstract = {Membrane traffic in eukaryotic cells involves transport of vesicles that bud from a donor compartment and fuse with an acceptor compartment. Common principles of budding and fusion have emerged, and many of the proteins involved in these events are now known. However, a detailed picture of an entire trafficking organelle is not yet available. Using synaptic vesicles as a model, we have now determined the protein and lipid composition; measured vesicle size, density, and mass; calculated the average protein and lipid mass per vesicle; and determined the copy number of more than a dozen major constituents. A model has been constructed that integrates all quantitative data and includes structural models of abundant proteins. Synaptic vesicles are dominated by proteins, possess a surprising diversity of trafficking proteins, and, with the exception of the V-ATPase that is present in only one to two copies, contain numerous copies of proteins essential for membrane traffic and neurotransmitter uptake. {\textcopyright} 2006 Elsevier Inc. All rights reserved.},
author = {Takamori, Shigeo and Holt, Matthew and Stenius, Katinka and Lemke, Edward A. and Gr{\o}nborg, Mads and Riedel, Dietmar and Urlaub, Henning and Schenck, Stephan and Br{\"{u}}gger, Britta and Ringler, Philippe and M{\"{u}}ller, Shirley A. and Rammner, Burkhard and Gr{\"{a}}ter, Frauke and Hub, Jochen S. and {De Groot}, Bert L. and Mieskes, Gottfried and Moriyama, Yoshinori and Klingauf, J{\"{u}}rgen and Grubm{\"{u}}ller, Helmut and Heuser, John and Wieland, Felix and Jahn, Reinhard},
doi = {10.1016/j.cell.2006.10.030},
file = {:Users/reinhoogstraaten/Library/Application Support/Mendeley Desktop/Downloaded/Takamori et al. - 2006 - Molecular Anatomy of a Trafficking Organelle(2).pdf:pdf},
issn = {00928674},
journal = {Cell},
month = {nov},
number = {4},
pages = {831--846},
publisher = {Cell Press},
title = {{Molecular Anatomy of a Trafficking Organelle}},
url = {https://www.sciencedirect.com/science/article/pii/S0092867406014000},
volume = {127},
year = {2006}
}
@article{Schoch2001,
abstract = {SNAREs (soluble NSF-attachment protein receptors) are generally acknowledged as central components of membrane fusion reactions, but their precise function has remained enigmatic. Competing hypotheses suggest roles for SNAREs in mediating the specificity of fusion, catalyzing fusion, or actually executing fusion. We generated knockout mice lacking synaptobrevin/VAMP 2, the vesicular SNARE protein responsible for synaptic vesicle fusion in forebrain synapses, to make use of the exquisite temporal resolution of electrophysiology in measuring fusion. In the absence of synaptobrevin 2, spontaneous synaptic vesicle fusion and fusion induced by hypertonic sucrose were decreased @O 10- fold, but fast Ca2+-triggered fusion was decreased more than 100-fold. Thus, synaptobrevin 2 may function in catalyzing fusion reactions and stabilizing fusion intermediates but is not absolutely required for synaptic fusion.},
author = {Schoch, S. and De{\'{a}}k, F. and K{\"{o}}nigstorfer, A. and Mozhayeva, M. and Sara, Y. and S{\"{u}}dhof, T. C. and Kavalali, E. T.},
doi = {10.1126/science.1064335},
file = {:Users/reinhoogstraaten/Library/Application Support/Mendeley Desktop/Downloaded/Schoch et al. - 2001 - SNARE Function Analyzed in Synaptobrevin VAMP Knockout Mice.pdf:pdf},
issn = {00368075},
journal = {Science},
number = {5544},
pages = {1117--1122},
title = {{SNARE function analyzed in synaptobrevin/VAMP knockout mice}},
volume = {294},
year = {2001}
}
@article{Rizo2012,
abstract = {Neurotransmitter release is governed by proteins that have homo-logs in most types of intracellular membrane fusion, including the Sec1/Munc18 protein Munc18-1 and the SNARE proteins syntaxin-1, synaptobrevin/VAMP, and SNAP-25. The SNAREs initiate fusion by forming tight SNARE complexes that bring the vesicle and plasma membranes together. SNARE maintenance in a functional state depends on two chaperone systems (Hsc70/$\alpha$CSP/SGT and synuclein); defects in these systems lead to neurodegeneration. Munc18-1 binds to an autoinhibitory closed conformation of syntaxin-1, gating formation of SNARE complexes, and also binds to SNARE complexes, which likely underlies the crucial function of Munc18-1 in membrane fusion by an as-yet unclear mechanism. Syntaxin-1 opening is mediated by Munc13s through their MUN domain, which is homologous to diverse tethering factors and may also have a general role in fusion. MUN domain activity is likely modulated in diverse presynaptic plasticity processes that depend on Ca{\{}{\}}2+{\{}/{\}} and RIM proteins, among others. Copyright {\textcopyright} 2012 by Annual Reviews. All rights reserved.},
author = {Rizo, Josep and S{\"{u}}dhof, Thomas C.},
doi = {10.1146/annurev-cellbio-101011-155818},
issn = {1081-0706},
journal = {Annual Review of Cell and Developmental Biology},
keywords = {active zone,molecular chaperones,neurotransmitter release,presynaptic plasticity,synaptic vesicle exocytosis},
month = {nov},
number = {1},
pages = {279--308},
publisher = { Annual Reviews },
title = {{The Membrane Fusion Enigma: SNAREs, Sec1/Munc18 Proteins, and Their Accomplices—Guilty as Charged?}},
url = {http://www.annualreviews.org/doi/10.1146/annurev-cellbio-101011-155818},
volume = {28},
year = {2012}
}
